# Supplementary material for: Are deep models in radiomics performing better than generic models? A systematic review
Source: Eur Radiol Exp. 2023 Mar 15;7:11. doi: 10.1186/s41747-023-00325-0 (PMC10014394; doi:10.1186/s41747-023-00325-0)
Supplement: Supplementary file 2 — Additional file 2. [file 41747_2023_325_MOESM2_ESM.xlsx]

## Sheet: Sheet1
	Unnamed: 0	INCLUDE	Type	PMID	Not original article	Duplicate	DL used for segmentation or other	No generic model	No deep model or deep only as classifier	No 3D Data	Too low quality	Not fully reported	Not binary outcome	Only fused model	Not in english or not retrievable	Exclusion	Title	Authors	First Author	Publication Year	DOI
0	0	N	Article	0	0	1	0	0	0	0	0	0	0	0	0	0	Machine and Deep Learning Prediction Of Prostate Cancer Aggressiveness Using Multiparametric MRI	"Bertelli E.","Mercatelli L.","Marzi C.","Pachetti E.","Baccini M.","Barucci A.","Colantonio S.","Gherardini L.","Lattavo L.","Pascali M.A.","Agostini S.","Miele V."	Bertelli	2021	10.3389/fonc.2021.802964
1	1	N	Article	0	0	1	0	0	0	0	0	0	0	0	0	0	A Transfer Learning Radiomics Nomogram for Preoperative Prediction of Borrmann Type IV Gastric Cancer From Primary Gastric Lymphoma	"Feng B.","Huang L.","Liu Y.","Chen Y.","Zhou H.","Yu T.","Xue H.","Chen Q.","Zhou T.","Kuang Q.","Yang Z.","Chen X.","Chen X.","Peng Z.","Long W."	Feng	2021	10.3389/fonc.2021.802205
2	2	N	Article	0	0	0	0	0	1	0	0	0	0	0	0	0	Invasive Prediction of Ground Glass Nodule Based on Clinical Characteristics and Radiomics Feature	"Zheng H.","Zhang H.","Wang S.","Xiao F.","Liao M."	Zheng	2021	10.3389/fgene.2021.783391
3	3	N	Review	0	1	0	0	0	0	0	0	0	0	0	0	0	Application of Artificial Intelligence in Diagnosis of Craniopharyngioma	"Qin C.","Hu W.","Wang X.","Ma X."	Qin	2021	10.3389/fneur.2021.752119
4	4	N	Article	0	0	1	0	0	0	0	0	0	0	0	0	0	A Preoperative MRI-Based Radiomics-Clinicopathological Classifier to Predict the Recurrence of Pituitary Macroadenoma Within 5 Years	"Zhang Y.","Luo Y.","Kong X.","Wan T.","Long Y.","Ma J."	Zhang	2021	10.3389/fneur.2021.780628
5	5	N	Article	0	0	1	0	0	0	0	0	0	0	0	0	0	A Thyroid Ultrasound Image-based Artificial Intelligence Model for Diagnosis of Central Compartment Lymph Node Metastasis in Papillary Thyroid Carcinoma	"Li Y.","Sun W.","Liao X.","Zhang M.","Xie F.","Chen D.","Zhang Y.","Luo Y."	Li	2021	10.3881/j.issn.1000-503X.13823
6	6	N	Review	0	0	1	0	0	0	0	0	0	0	0	0	0	Trends in Development of Novel Machine Learning Methods for the Identification of Gliomas in Datasets That Include Non-Glioma Images: A Systematic Review	"Subramanian H.","Dey R.","Brim W.R.","Tillmanns N.","Cassinelli Petersen G.","Brackett A.","Mahajan A.","Johnson M.","Malhotra A.","Aboian M."	Subramanian	2021	10.3389/fonc.2021.788819
7	7	N	Review	0	1	0	0	0	0	0	0	0	0	0	0	0	The Application of Artificial Intelligence and Machine Learning in Pituitary Adenomas	"Dai C.","Sun B.","Wang R.","Kang J."	Dai	2021	10.3389/fonc.2021.784819
8	8	N	Article	0	0	1	0	0	0	0	0	0	0	0	0	0	A Clinical–Radiomics Model for Predicting Axillary Pathologic Complete Response in Breast Cancer With Axillary Lymph Node Metastases	"Gan L.","Ma M.","Liu Y.","Liu Q.","Xin L.","Cheng Y.","Xu L.","Qin N.","Jiang Y.","Zhang X.","Wang X.","Ye J."	Gan	2021	10.3389/fonc.2021.786346
9	9	N	Review	0	0	1	0	0	0	0	0	0	0	0	0	0	0	"Wei P."	Wei	2021	10.1042/ETLS20210218
10	10	N	Article	0	0	1	0	0	0	0	0	0	0	0	0	0	A Comparative Study of Radiomics and Deep-Learning Based Methods for Pulmonary Nodule Malignancy Prediction in Low Dose CT Images	"Astaraki M.","Yang G.","Zakko Y.","Toma-Dasu I.","Smedby Ö.","Wang C."	Astaraki	2021	10.3389/fonc.2021.737368
11	11	N	Preprint	0	0	0	1	0	0	0	0	0	0	0	0	0	0	"Shiri I.","Salimi Y.","Saberi A.","Pakbin M.","Hajianfar G.","Avval A.H.","Sanaat A.","Akhavanallaf A.","Mostafaei S.","Mansouri Z.","Askari D.","Ghasemian M.","Sharifipour E.","Sandoughdaran S.","Sohrabi A.","Sadati E.","Livani S.","Iranpour P.","Kolahi S.","Khosravi B.","Khateri M.","Bijari S.","Atashzar M.R.","Shayesteh S.P.","Babaei M.R.","Jenabi E.","Hasanian M.","Shahhamzeh A.","Gholami S.…	Shiri	2021	10.1101/2021.12.07.21267367
12	12	N	Preprint	0	0	0	1	0	0	0	0	0	0	0	0	0	0	"Shiri I.","Salimi Y.","Pakbin M.","Hajianfar G.","Avval A.H.","Sanaat A.","Mostafaei S.","Akhavanallaf A.","Saberi A.","Mansouri Z.","Askari D.","Ghasemian M.","Sharifipour E.","Sandoughdaran S.","Sohrabi A.","Sadati E.","Livani S.","Iranpour P.","Kolahi S.","Khateri M.","Bijari S.","Atashzar M.R.","Shayesteh S.P.","Khosravi B.","Babaei M.R.","Jenabi E.","Hasanian M.","Shahhamzeh A.","Gholami S.…	Shiri	2021	10.1101/2021.12.07.21267364
13	13	N	Article	0	0	1	0	0	0	0	0	0	0	0	0	0	Using deep learning to predict microvascular invasion in hepatocellular carcinoma based on dynamic contrast-enhanced MRI combined with clinical parameters	"Song D.","Wang Y.","Wang W.","Wang Y.","Cai J.","Zhu K.","Lv M.","Gao Q.","Zhou J.","Fan J.","Rao S.","Wang M.","Wang X."	Song	2021	10.1007/s00432-021-03617-3
14	14	N	Article	0	0	0	1	0	0	0	0	0	0	0	0	0	AI-based analysis of CT images for rapid triage of COVID-19 patients	"Xu Q.","Zhan X.","Zhou Z.","Li Y.","Xie P.","Zhang S.","Li X.","Yu Y.","Zhou C.","Zhang L.","Gevaert O.","Lu G."	Xu	2021	10.1038/s41746-021-00446-z
15	15	N	Review	0	1	0	0	0	0	0	0	0	0	0	0	0	The role of PET radiomic features in prostate cancer: a systematic review	"Quartuccio N.","Marrale M.","Laudicella R.","Alongi P.","Siracusa M.","Sturiale L.","Arnone G.","Cutaia G.","Salvaggio G.","Midiri M.","Baldari S.","Arnone G."	Quartuccio	2021	10.1007/s40336-021-00436-x
16	16	N	Article	0	0	1	0	0	0	0	0	0	0	0	0	0	Prenatal prediction and typing of placental invasion using MRI deep and radiomic features	"Xuan R.","Li T.","Wang Y.","Xu J.","Jin W."	Xuan	2021	10.1186/s12938-021-00893-5
17	17	N	Erratum	0	0	1	0	0	0	0	0	0	0	0	0	0	0	"Zheng X.","Yao Z.","Huang Y.","Yu Y.","Wang Y.","Liu Y.","Mao R.","Li F.","Xiao Y.","Wang Y.","Hu Y.","Yu J.","Zhou J."	Zheng	2021	10.1038/s41467-021-24605-8
18	18	N	Article	0	0	1	0	0	0	0	0	0	0	0	0	0	Classification of microcalcification clusters in digital breast tomosynthesis using ensemble convolutional neural network	"Xiao B.","Sun H.","Meng Y.","Peng Y.","Yang X.","Chen S.","Yan Z.","Zheng J."	Xiao	2021	10.1186/s12938-021-00908-1
19	19	N	Article	0	0	1	0	0	0	0	0	0	0	0	0	0	0	"Arru C.","Ebrahimian S.","Falaschi Z.","Hansen J.V.","Pasche A.","Lyhne M.D.","Zimmermann M.","Durlak F.","Mitschke M.","Carriero A.","Nielsen-Kudsk J.E.","Kalra M.K.","Saba L."	Arru	2021	10.1016/j.clinimag.2021.06.036
20	20	N	Review	0	0	1	0	0	0	0	0	0	0	0	0	0	Technological advances in cancer immunity: from immunogenomics to single-cell analysis and artificial intelligence	"Xu Y.","Su G.-H.","Ma D.","Xiao Y.","Shao Z.-M.","Jiang Y.-Z."	Xu	2021	10.1038/s41392-021-00729-7
21	21	N	Letter	0	1	0	0	0	0	0	0	0	0	0	0	0	Integrating artificial intelligence into radiology practice: undergraduate students’ perspective	"Perera Molligoda Arachchige A.S.","Svet A."	PereraMolligodaArachchige	2021	10.1007/s00259-021-05558-y
22	22	N	Review	0	0	1	0	0	0	0	0	0	0	0	0	0	0	"Wagner M.W.","Namdar K.","Biswas A.","Monah S.","Khalvati F.","Ertl-Wagner B.B."	Wagner	2021	10.1007/s00234-021-02813-9
23	23	N	Article	0	0	1	0	0	0	0	0	0	0	0	0	0	Artificial intelligence for pre-operative lymph node staging in colorectal cancer: a systematic review and meta-analysis	"Bedrikovetski S.","Dudi-Venkata N.N.","Kroon H.M.","Seow W.","Vather R.","Carneiro G.","Moore J.W.","Sammour T."	Bedrikovetski	2021	10.1186/s12885-021-08773-w
24	24	N	Article	0	0	1	0	0	0	0	0	0	0	0	0	0	Predicting microvascular invasion in hepatocellular carcinoma: a deep learning model validated across hospitals	"Liu S.-C.","Lai J.","Huang J.-Y.","Cho C.-F.","Lee P.H.","Lu M.-H.","Yeh C.-C.","Yu J.","Lin W.-C."	Liu	2021	10.1186/s40644-021-00425-3
25	25	N	Review	0	0	1	0	0	0	0	0	0	0	0	0	0	Clinical applications of artificial intelligence and radiomics in neuro-oncology imaging	"Abdel Razek A.A.K.","Alksas A.","Shehata M.","AbdelKhalek A.","Abdel Baky K.","El-Baz A.","Helmy E."	AbdelRazek	2021	10.1186/s13244-021-01102-6
26	26	N	Article	0	0	1	0	0	0	0	0	0	0	0	0	0	IMAL-Net: Interpretable multi-task attention learning network for invasive lung adenocarcinoma screening in CT images	"Wang J.","Yuan C.","Han C.","Wen Y.","Lu H.","Liu C.","She Y.","Deng J.","Li B.","Qian D.","Chen C."	Wang	2021	10.1002/mp.15293
27	27	N	Article	0	0	1	0	0	0	0	0	0	0	0	0	0	Deep learning predicts epidermal growth factor receptor mutation subtypes in lung adenocarcinoma	"Song J.","Ding C.","Huang Q.","Luo T.","Xu X.","Chen Z.","Li S."	Song	2021	10.1002/mp.15307
28	28	N	Review	0	1	0	0	0	0	0	0	0	0	0	0	0	Recent Advances in Functional MRI to Predict Treatment Response for Locally Advanced Rectal Cancer	"Gao Y.","Pham J.","Yoon S.","Cao M.","Hu P.","Yang Y."	Gao	2021	10.1007/s11888-021-00470-x
29	29	N	Review	0	1	0	0	0	0	0	0	0	0	0	0	0	Artificial intelligence with deep learning in nuclear medicine and radiology	"Decuyper M.","Maebe J.","Van Holen R.","Vandenberghe S."	Decuyper	2021	10.1186/s40658-021-00426-y
30	30	N	Editorial	0	1	0	0	0	0	0	0	0	0	0	0	0	Virtual special issue: pulmonary nodules	"Cox J.","Obara B."	Cox	2021	10.1016/j.crad.2021.09.001
31	31	N	Article	0	0	0	0	0	0	0	0	0	0	1	0	0	Deep radiotranscriptomics of non-small cell lung carcinoma for assessing molecular and histology subtypes with a data-driven analysis	"Trivizakis E.","Souglakos I.","Karantanas A.H.","Marias K."	Trivizakis	2021	10.3390/diagnostics11122383
32	32	N	Article	0	0	1	0	0	0	0	0	0	0	0	0	0	One deep learning local-global model based on CT imaging to differentiate between nodular cryptococcosis and lung cancer which are hard to be diagnosed	"Li S.","Zhang G.","Yin Y.","Xie Q.","Guo X.","Cao K.","Song Q.","Guan J.","Zhou X."	Li	2021	10.1016/j.compmedimag.2021.102009
33	33	N	Article	0	0	1	0	0	0	0	0	0	0	0	0	0	Application of deep learning upon spinal radiographs to predict progression in adolescent idiopathic scoliosis at first clinic visit	"Wang H.","Zhang T.","Cheung K.M.-C.","Shea G.K.-H."	Wang	2021	10.1016/j.eclinm.2021.101220
34	34	N	Review	0	0	1	0	0	0	0	0	0	0	0	0	0	Artificial intelligence-assisted decision making for prognosis and drug efficacy prediction in lung cancer patients: a narrative review	"Li J.","Wu J.","Zhao Z.","Zhang Q.","Shao J.","Wang C.","Qiu Z.","Li W."	Li	2021	10.21037/jtd-21-864
35	35	N	Conference Abstract	0	1	0	0	0	0	0	0	0	0	0	0	0	0	"Bouchareb Y.","Khaniabadi P.M.","Al-Dhuhli H.","Al-Kindi F."	Bouchareb	2021	10.1016/S1120-1797(22)00087-4
36	36	N	Conference Abstract	0	1	0	0	0	0	0	0	0	0	0	0	0	Computer-aided diagnosis of masses in breast CT imaging: combined power of handcrafted and deep learning radiomics	"Caballo M.","Hernandez A.M.","Lyu S.H.","Teuwen J.","Mann R.M.","van Ginneken B.","Boone J.M.","Sechopoulos I."	Caballo	2021	10.1016/S1120-1797(22)00024-2
37	37	N	Conference Abstract	0	1	0	0	0	0	0	0	0	0	0	0	0	Machine learning models based on radiomic features extracted from lung cancer CT images	"Ubaldi L.","Valenti V.","Borgese R.F.","Collura G.","Fantacci M.E.","Ferrera G.","Iacoviello G.","Abbate B.F.","Laruina F.","Tripoli A.","Retico A.","Marrale M."	Ubaldi	2021	10.1016/S1120-1797(22)00364-7
38	38	N	Editorial	0	1	0	0	0	0	0	0	0	0	0	0	0	Cardiometabolic risk assessment by imaging: current status and future perspectives	"Antonopoulos A.S.","Tsioufis K."	Antonopoulos	2021	10.1093/eurjpc/zwab139
39	39	N	Review	0	0	1	0	0	0	0	0	0	0	0	0	0	Biomedical Ontologies to Guide AI Development in Radiology	"Filice R.W.","Kahn C.E."	Filice	2021	10.1007/s10278-021-00527-1
40	40	N	Conference Abstract	0	1	0	0	0	0	0	0	0	0	0	0	0	Radiomics in early-stage lung adenocarcinoma: a prediction tool for tumour immune microenvironments	"Kaafarani M.","Huynh C.","Chouiali F.","Muthukrishnan N.","Maleki F.","Ovens K.","Gold M.","Sorin M.","Falutz R.","Rayes R.","Forghani R.","Spicer J."	Kaafarani	2021	10.1503/cjs.021321
41	41	N	Article	0	0	1	0	0	0	0	0	0	0	0	0	0	Integrating Clinical Data and Attentional CT Imaging Features for Esophageal Fistula Prediction in Esophageal Cancer	"Xu Y.","Cui H.","Dong T.","Zou B.","Fan B.","Li W.","Wang S.","Sun X.","Yu J.","Wang L."	Xu	2021	10.3389/fonc.2021.688706
42	42	N	Article	0	0	1	0	0	0	0	0	0	0	0	0	0	Stability of AI-Enabled Diagnosis of Parkinson’s Disease: A Study Targeting Substantia Nigra in Quantitative Susceptibility Mapping Imaging	"Xiao B.","He N.","Wang Q.","Shi F.","Cheng Z.","Haacke E.M.","Yan F.","Shen D."	Xiao	2021	10.3389/fnins.2021.760975
43	43	N	Article	0	0	1	0	0	0	0	0	0	0	0	0	0	3D Deep Learning Model for the Pretreatment Evaluation of Treatment Response in Esophageal Carcinoma: A Prospective Study (ChiCTR2000039279)	"Li X.","Gao H.","Zhu J.","Huang Y.","Zhu Y.","Huang W.","Li Z.","Sun K.","Liu Z.","Tian J.","Li B."	Li	2021	10.1016/j.ijrobp.2021.06.033
44	44	N	Article	0	0	1	0	0	0	0	0	0	0	0	0	0	Differentiation of Brain Abscess From Cystic Glioma Using Conventional MRI Based on Deep Transfer Learning Features and Hand-Crafted Radiomics Features	"Bo L.","Zhang Z.","Jiang Z.","Yang C.","Huang P.","Chen T.","Wang Y.","Yu G.","Tan X.","Cheng Q.","Li D.","Liu Z."	Bo	2021	10.3389/fmed.2021.748144
45	45	N	Article	0	0	1	0	0	0	0	0	0	0	0	0	0	Radiomics-guided deep neural networks stratify lung adenocarcinoma prognosis from CT scans	"Cho H.-H.","Lee H.Y.","Kim E.","Lee G.","Kim J.","Kwon J.","Park H."	Cho	2021	10.1038/s42003-021-02814-7
46	46	N	Article	0	0	1	0	0	0	0	0	0	0	0	0	0	A Review of Radiomics and Deep Predictive Modeling in Glioma Characterization	"Gore S.","Chougule T.","Jagtap J.","Saini J.","Ingalhalikar M."	Gore	2021	10.1016/j.acra.2020.06.016
47	47	N	Review	0	0	1	0	0	0	0	0	0	0	0	0	0	Structural and functional radiomics for lung cancer	"Wu G.","Jochems A.","Refaee T.","Ibrahim A.","Yan C.","Sanduleanu S.","Woodruff H.C.","Lambin P."	Wu	2021	10.1007/s00259-021-05242-1
48	48	N	Article	0	0	1	0	0	0	0	0	0	0	0	0	0	Comparing radiomics models with different inputs for accurate diagnosis of significant fibrosis in chronic liver disease	"Lu X.","Zhou H.","Wang K.","Jin J.","Meng F.","Mu X.","Li S.","Zheng R.","Tian J."	Lu	2021	10.1007/s00330-021-07934-6
49	49	N	Review	0	0	1	0	0	0	0	0	0	0	0	0	0	Artificial intelligence-based radiomics models in endometrial cancer: A systematic review	"Lecointre L.","Dana J.","Lodi M.","Akladios C.","Gallix B."	Lecointre	2021	10.1016/j.ejso.2021.06.023
50	50	N	Article	0	0	1	0	0	0	0	0	0	0	0	0	0	TN-USMA Net: Triple normalization-based gastrointestinal stromal tumors classification on multicenter EUS images with ultrasound-specific pretraining and meta attention	"Liu C.","Qiao M.","Jiang F.","Guo Y.","Jin Z.","Wang Y."	Liu	2021	10.1002/mp.15172
51	51	N	Article	0	0	1	0	0	0	0	0	0	0	0	0	0	Hybrid network with difference degree and attention mechanism combined with radiomics (H-DARnet) for MVI prediction in HCC	"Gao F.","Qiao K.","Yan B.","Wu M.","Wang L.","Chen J.","Shi D."	Gao	2021	10.1016/j.mri.2021.06.018
52	52	Y	Article	34453332	0	0	0	0	0	0	0	0	0	0	0	0	Radiomics analysis combining unsupervised learning and handcrafted features: A multiple-disease study	"Wan Y.","Yang P.","Xu L.","Yang J.","Luo C.","Wang J.","Chen F.","Wu Y.","Lu Y.","Ruan D.","Niu T."	Wan	2021	10.1002/mp.15199
53	53	N	Letter	0	1	0	0	0	0	0	0	0	0	0	0	0	What’s the near future of the radiology	"Di Paola V.","Manfredi R."	DiPaola	2021	10.1177/03915603211055284
54	54	N	Article	0	0	0	0	0	1	0	0	0	0	0	0	0	Development and validation of an efficient mri radiomics signature for improving the predictive performance of 1p/19q co‐deletion in lower‐grade gliomas	"Kha Q.-H.","Le V.-H.","Hung T.N.K.","Le N.Q.K."	Kha	2021	10.3390/cancers13215398
55	55	N	Letter	0	0	1	0	0	0	0	0	0	0	0	0	0	Novel deep learning radiomics model for preoperative evaluation of hepatocellular carcinoma differentiation based on computed tomography data	"Ding Y.","Ruan S.","Wang Y.","Shao J.","Sun R.","Tian W.","Xiang N.","Ge W.","Zhang X.","Su K.","Xia J.","Huang Q.","Liu W.","Sun Q.","Dong H.","Farias M.C.Q.","Guo T.","Krylov A.S.","Liang W.","Xiao W.","Bai X.","Liang T."	Ding	2021	10.1002/ctm2.570
56	56	N	Article	0	0	1	0	0	0	0	0	0	0	0	0	0	Quantification of cancer-developing idiopathic pulmonary fibrosis using whole-lung texture analysis of hrct images	"Liang C.-H.","Liu Y.-C.","Wan Y.-L.","Yun C.-H.","Wu W.-J.","López-González R.","Huang W.-M."	Liang	2021	10.3390/cancers13225600
57	57	N	Review	0	1	0	0	0	0	0	0	0	0	0	0	0	Real-world analysis of artificial intelligence in musculoskeletal trauma	"Ajmera P.","Kharat A.","Botchu R.","Gupta H.","Kulkarni V."	Ajmera	2021	10.1016/j.jcot.2021.101573
58	58	N	Article	0	0	1	0	0	0	0	0	0	0	0	0	0	Quantitative imaging biomarkers in age-related macular degeneration and diabetic eye disease: A step closer to precision medicine	"Kalra G.","Kar S.S.","Sevgi D.D.","Madabhushi A.","Srivastava S.K.","Ehlers J.P."	Kalra	2021	10.3390/jpm11111161
59	59	N	Review	0	0	1	0	0	0	0	0	0	0	0	0	0	Can autism be diagnosed with artificial intelligence? A narrative review	"Chaddad A.","Li J.","Lu Q.","Li Y.","Okuwobi I.P.","Tanougast C.","Desrosiers C.","Niazi T."	Chaddad	2021	10.3390/diagnostics11112032
60	60	N	Review	0	1	0	0	0	0	0	0	0	0	0	0	0	Imaging of gastric carcinomatosis	"Martínez R.S.","Dromain C.","Violi N.V."	Martínez	2021	10.3390/jcm10225294
61	61	N	Conference Abstract	0	1	0	0	0	0	0	0	0	0	0	0	0	Retrospective Tuning of MRI Contrast From a Single T1-Weighted Image	"Wu Y.","Ma Y.","Kovalchuk N.","Du J.","Xing L."	Wu	2021	10.1016/j.ijrobp.2021.07.493
62	62	N	Conference Abstract	0	1	0	0	0	0	0	0	0	0	0	0	0	A Deep Learning Approach for Automated Volume Delineation on Daily MRI Scans in Glioblastoma Patients	"Breto A.L.","Cullison K.","Jones K.","Zavala-Romero O.","Ford J.","Mellon E.A.","Stoyanova R."	Breto	2021	10.1016/j.ijrobp.2021.07.469
63	63	N	Conference Abstract	0	1	0	0	0	0	0	0	0	0	0	0	0	Clinical Validation of Deep Learning Algorithms for Lung Cancer Radiotherapy Targeting	"Hosny A.","Bitterman D.S.","Guthier C.V.","Roberts H.","Perni S.","Saraf A.","Qian J.M.","Peng L.C.","Pashtan I.M.","Kann B.H.","Kozono D.","Catalano P.","Aerts H.","Mak R.H."	Hosny	2021	10.1016/j.ijrobp.2021.07.167
64	64	N	Review	0	0	1	0	0	0	0	0	0	0	0	0	0	Radiomics and artificial intelligence in uterine sarcomas: A systematic review	"Ravegnini G.","Ferioli M.","Morganti A.G.","Strigari L.","Pantaleo M.A.","Nannini M.","De Leo A.","De Crescenzo E.","Coe M.","De Palma A.","De Iaco P.","Rizzo S.","Perrone A.M."	Ravegnini	2021	10.3390/jpm11111179
65	65	N	Note	0	1	0	0	0	0	0	0	0	0	0	0	0	Machine Learning–Based Surveillance Strategy after Complete Ablation of Initially Recurrent Hepatocellular Carcinoma: Worth the Risk?	"Nam D.","Chapiro J."	Nam	2021	10.1016/j.jvir.2021.08.014
66	66	N	Letter	0	0	1	0	0	0	0	0	0	0	0	0	0	Enhancing the impact of Artificial Intelligence in Medicine: A joint AIFM-INFN Italian initiative for a dedicated cloud-based computing infrastructure	"Retico A.","Avanzo M.","Boccali T.","Bonacorsi D.","Botta F.","Cuttone G.","Martelli B.","Salomoni D.","Spiga D.","Trianni A.","Stasi M.","Iori M.","Talamonti C."	Retico	2021	10.1016/j.ejmp.2021.10.005
67	67	N	Letter	0	1	0	0	0	0	0	0	0	0	0	0	0	Advanced forensic bioimaging analysis: The radiomics perspective	"De-Giorgio F.","Boldrini L."	De-Giorgio	2021	10.1016/j.fsir.2021.100247
68	68	N	Article	0	0	1	0	0	0	0	0	0	0	0	0	0	BI-RADS Reading of Non-Mass Lesions on DCE-MRI and Differential Diagnosis Performed by Radiomics and Deep Learning	"Zhou J.","Liu Y.-L.","Zhang Y.","Chen J.-H.","Combs F.J.","Parajuli R.","Mehta R.S.","Liu H.","Chen Z.","Zhao Y.","Pan Z.","Wang M.","Yu R.","Su M.-Y."	Zhou	2021	10.3389/fonc.2021.728224
69	69	N	Review	0	0	1	0	0	0	0	0	0	0	0	0	0	Radiomics for Identification and Prediction in Metastatic Prostate Cancer: A Review of Studies	"Kendrick J.","Francis R.","Hassan G.M.","Rowshanfarzad P.","Jeraj R.","Kasisi C.","Rusanov B.","Ebert M."	Kendrick	2021	10.3389/fonc.2021.771787
70	70	N	Article	0	0	1	0	0	0	0	0	0	0	0	0	0	Cross-Phase Adversarial Domain Adaptation for Deep Disease-free Survival Prediction with Gastric Cancer CT Images	"Wang S.","Dong D.","Li H.","Feng C.","Wang Y.","Tian J."	Wang	2021	10.1109/EMBC46164.2021.9631004
71	71	N	Article	0	0	1	0	0	0	0	0	0	0	0	0	0	Improved Genotype-Guided Deep Radiomics Signatures for Recurrence Prediction of Non-Small Cell Lung Cancer	"Aonpong P.","Iwamoto Y.","Han X.-H.","Lin L.","Chen Y.-W."	Aonpong	2021	10.1109/EMBC46164.2021.9630703
72	72	N	Conference Abstract	0	1	0	0	0	0	0	0	0	0	0	0	0	Machine learning for identifying salient regions on the coronary artery on ct for radiomic feature extraction and characterization of cad	"Dhamdhere R.","Modanwal G.","Madabhushi A.","Desai M.Y.","Viswanathan V.S."	Dhamdhere	2021	10.1161/circ.144.suppl-1.14467
73	73	N	Conference Abstract	0	1	0	0	0	0	0	0	0	0	0	0	0	Comparison of deep learning and radiomic features to differentiate non-ischemic and ischemic cardiomyopathy using cardiac MRI cine imaging	"Nakashima M.","Chen D.","Basnet R.","Benovoy M.","Hwang T.H.","Geschke R.","Grimm R.A.","Kapadia S.R.","Svensson L.G.","Griffin B.P.","Flamm S.D.","Tang W.H.W.","Kwon D.H."	Nakashima	2021	10.1161/circ.144.suppl_1.12691
74	74	N	Conference Abstract	0	1	0	0	0	0	0	0	0	0	0	0	0	Machine learning glioma grade prediction literature: A tripod analysis of reporting quality	"Merkaj S.","Bahar R.","Brim W.R.","Subramanian H.","Zeevi T.","Kazarian E.","Lin M.","Bousabarah K.","Payabvash S.","Ivanidze J.","Cui J.","Tocino I.","Malhotra A.","Aboian M."	Merkaj	2021	10.1093/neuonc/noab196.535
75	75	N	Conference Abstract	0	1	0	0	0	0	0	0	0	0	0	0	0	Systematic literature review of artificial intelligence algorithms using pre-therapy MR imaging for GLIOMA molecular subtype classification	"Lost J.","Verma T.","Tillmanns N.","Brim W.R.","Subramanian H.","Ikuta I.","Bronen R.","Zucconi W.","Lin M.","Bousabarah K.","Johnson M.","Cui J.","Malhotra A.","Sabel M.","Aboian M."	Lost	2021	10.1093/neuonc/noab196.545
76	76	N	Conference Abstract	0	1	0	0	0	0	0	0	0	0	0	0	0	Identifying clinically applicable machine learning algorithms for glioma segmentation using a systematic literature review	"Tillmanns N.","Lum A.","Brim W.R.","Subramanian H.","Lin M.","Bousabarah K.","Malhotra A.","Cui J.","Brackett A.","Payabvash S.","Ikuta I.","Johnson M.","Turowski B.","Aboian M."	Tillmanns	2021	10.1093/neuonc/noab196.568
77	77	N	Conference Abstract	0	1	0	0	0	0	0	0	0	0	0	0	0	Systematic review of literature evaluating machine learning algorithms to develop outcome prediction models in glioma using molecular imaging with amino acid PET	"Shatalov J.","Brim W.R.","Subramanian H.","Bazaar J.","Johnson M.","Aboian M."	Shatalov	2021	10.1093/neuonc/noab196.517
78	78	N	Conference Abstract	0	1	0	0	0	0	0	0	0	0	0	0	0	Machine learning methods in glioma grade prediction: A systematic review	"Bahar R.","Merkaj S.","Brim W.R.","Subramanian H.","Zeevi T.","Kazarian E.","Lin M.","Bousabarah K.","Payabvash S.","Ivanidze J.","Cui J.","Tocino I.","Malhotra A.","Aboian M."	Bahar	2021	10.1093/neuonc/noab196.523
79	79	N	Conference Abstract	0	1	0	0	0	0	0	0	0	0	0	0	0	Application of artificial intelligence and radiomics for the analysis of intraoperative ultrasound images of brain tumors	"Cepeda S."	Cepeda	2021	10.1093/neuonc/noab196.918
80	80	N	Article	0	0	1	0	0	0	0	0	0	0	0	0	0	Deep Learning Radiomics to Predict Regional Lymph Node Staging for Hilar Cholangiocarcinoma	"Wang Y.","Shao J.","Wang P.","Chen L.","Ying M.","Chai S.","Ruan S.","Tian W.","Cheng Y.","Zhang H.","Zhang X.","Wang X.","Ding Y.","Liang W.","Wu L."	Wang	2021	10.3389/fonc.2021.721460
81	81	N	Article	0	0	1	0	0	0	0	0	0	0	0	0	0	Deep-Learning Radiomics for Discrimination Conversion of Alzheimer's Disease in Patients With Mild Cognitive Impairment: A Study Based on (18)F-FDG PET Imaging	"Zhou P.","Zeng R.","Yu L.","Feng Y.","Chen C.","Li F.","Liu Y.","Huang Y.","Huang Z."	Zhou	2021	10.3389/fnagi.2021.764872
82	82	N	Article	0	0	1	0	0	0	0	0	0	0	0	0	0	Clinical-Deep Neural Network and Clinical-Radiomics Nomograms for Predicting the Intraoperative Massive Blood Loss of Pelvic and Sacral Tumors	"Yin P.","Sun C.","Wang S.","Chen L.","Hong N."	Yin	2021	10.3389/fonc.2021.752672
83	83	N	Article	0	0	1	0	0	0	0	0	0	0	0	0	0	Predicting the Initial Treatment Response to Transarterial Chemoembolization in Intermediate-Stage Hepatocellular Carcinoma by the Integration of Radiomics and Deep Learning	"Peng J.","Huang J.","Huang G.","Zhang J."	Peng	2021	10.3389/fonc.2021.730282
84	84	N	Review	0	0	1	0	0	0	0	0	0	0	0	0	0	Current Advances and Challenges in Radiomics of Brain Tumors	"Yi Z.","Long L.","Zeng Y.","Liu Z."	Yi	2021	10.3389/fonc.2021.732196
85	85	N	Article	0	0	1	0	0	0	0	0	0	0	0	0	0	Deep Learning Radiomics to Predict PTEN Mutation Status From Magnetic Resonance Imaging in Patients With Glioma	"Chen H.","Lin F.","Zhang J.","Lv X.","Zhou J.","Li Z.-C.","Chen Y."	Chen	2021	10.3389/fonc.2021.734433
86	86	N	Article	0	0	1	0	0	0	0	0	0	0	0	0	0	Three-Dimensional Deep Noninvasive Radiomics for the Prediction of Disease Control in Patients With Metastatic Urothelial Carcinoma treated With Immunotherapy	"Rundo F.","Bersanelli M.","Urzia V.","Friedlaender A.","Cantale O.","Calcara G.","Addeo A.","Banna G.L."	Rundo	2021	10.1016/j.clgc.2021.03.012
87	87	N	Article	0	0	0	0	0	0	0	0	0	1	0	0	0	Deep-LIBRA: An artificial-intelligence method for robust quantification of breast density with independent validation in breast cancer risk assessment	"Haji Maghsoudi O.","Gastounioti A.","Scott C.","Pantalone L.","Wu F.-F.","Cohen E.A.","Winham S.","Conant E.F.","Vachon C.","Kontos D."	HajiMaghsoudi	2021	10.1016/j.media.2021.102138
88	88	N	Article	0	0	0	0	0	0	0	0	0	1	0	0	0	United adversarial learning for liver tumor segmentation and detection of multi-modality non-contrast MRI	"Zhao J.","Li D.","Xiao X.","Accorsi F.","Marshall H.","Cossetto T.","Kim D.","McCarthy D.","Dawson C.","Knezevic S.","Chen B.","Li S."	Zhao	2021	10.1016/j.media.2021.102154
89	89	N	Article	0	0	1	0	0	0	0	0	0	0	0	0	0	Combining computed tomography and biologically effective dose in radiomics and deep learning improves prediction of tumor response to robotic lung stereotactic body radiation therapy	"Avanzo M.","Gagliardi V.","Stancanello J.","Blanck O.","Pirrone G.","El Naqa I.","Revelant A.","Sartor G."	Avanzo	2021	10.1002/mp.15178
90	90	N	Article	0	0	0	0	1	0	0	0	0	0	0	0	0	DeepPrognosis: Preoperative prediction of pancreatic cancer survival and surgical margin via comprehensive understanding of dynamic contrast-enhanced CT imaging and tumor-vascular contact parsing	"Yao J.","Shi Y.","Cao K.","Lu L.","Lu J.","Song Q.","Jin G.","Xiao J.","Hou Y.","Zhang L."	Yao	2021	10.1016/j.media.2021.102150
91	91	N	Article	0	0	1	0	0	0	0	0	0	0	0	0	0	Distinguishing pure histopathological growth patterns of colorectal liver metastases on CT using deep learning and radiomics: a pilot study	"Starmans M.P.A.","Buisman F.E.","Renckens M.","Willemssen F.E.J.A.","van der Voort S.R.","Groot Koerkamp B.","Grünhagen D.J.","Niessen W.J.","Vermeulen P.B.","Verhoef C.","Visser J.J.","Klein S."	Starmans	2021	10.1007/s10585-021-10119-6
92	92	N	Review	0	0	1	0	0	0	0	0	0	0	0	0	0	Artificial intelligence in thyroid field. A comprehensive review	"Bini F.","Pica A.","Azzimonti L.","Giusti A.","Ruinelli L.","Marinozzi F.","Trimboli P."	Bini	2021	10.3390/cancers13194740
93	93	N	Article	0	0	1	0	0	0	0	0	0	0	0	0	0	Predicting mechanical ventilation and mortality in covid-19 using radiomics and deep learning on chest radiographs: A multi-institutional study	"Bae J.","Kapse S.","Singh G.","Gattu R.","Ali S.","Shah N.","Marshall C.","Pierce J.","Phatak T.","Gupta A.","Green J.","Madan N.","Prasanna P."	Bae	2021	10.3390/diagnostics11101812
94	94	N	Article	0	0	1	0	0	0	0	0	0	0	0	0	0	Assessing PD-l1 expression level via preoperative MRI in HCC based on integrating deep learning and radiomics features	"Tian Y.","Komolafe T.E.","Zheng J.","Zhou G.","Chen T.","Zhou B.","Yang X."	Tian	2021	10.3390/diagnostics11101875
95	95	N	Review	0	0	1	0	0	0	0	0	0	0	0	0	0	Emergence and evolution of big data science in HIV research: Bibliometric analysis of federally sponsored studies 2000–2019	"Liang C.","Qiao S.","Olatosi B.","Lyu T.","Li X."	Liang	2021	10.1016/j.ijmedinf.2021.104558
96	96	N	Review	0	1	0	0	0	0	0	0	0	0	0	0	0	Leveraging advances in immunopathology and artificial intelligence to analyze in vitro tumor models in composition and space	"Leong T.K.M.","Lo W.S.","Lee W.E.Z.","Tan B.","Lee X.Z.","Lee L.W.J.N.","Lee J.-Y.J.","Suresh N.","Loo L.-H.","Szu E.","Yeong J."	Leong	2021	10.1016/j.addr.2021.113959
97	97	N	Review	0	0	1	0	0	0	0	0	0	0	0	0	0	Radiomics in PET Imaging:: A Practical Guide for Newcomers	"Orlhac F.","Nioche C.","Klyuzhin I.","Rahmim A.","Buvat I."	Orlhac	2021	10.1016/j.cpet.2021.06.007
98	98	N	Editorial	0	1	0	0	0	0	0	0	0	0	0	0	0	PET and AI Trajectories Finally Coming into Alignment	"Saboury B.","Rahmim A.","Siegel E."	Saboury	2021	10.1016/j.cpet.2021.07.003
99	99	N	Article	0	0	0	1	0	0	0	0	0	0	0	0	0	Predicting clinical outcomes in COVID-19 using radiomics on chest radiographs	"Varghese B.A.","Shin H.","Desai B.","Gholamrezanezhad A.","Lei X.","Perkins M.","Oberai A.","Nanda N.","Cen S.","Duddalwar V."	Varghese	2021	10.1259/BJR.20210221
100	100	N	Conference Abstract	0	1	0	0	0	0	0	0	0	0	0	0	0	JIES01.02 Radiomics and Radiotherapy: State of the Art and Future Challenges	"De Ruysscher D."	DeRuysscher	2021	10.1016/j.jtho.2021.08.756
101	101	N	Review	0	1	0	0	0	0	0	0	0	0	0	0	0	Is radiomic MRI a feasible alternative to OncotypeDX(®)recurrence score testing? A systematic review and meta-analysis	"Davey M.G.","Davey M.S.","Ryan É.J.","Boland M.R.","Mcanena P.F.","Lowery A.J.","Kerin M.J."	Davey	2021	10.1093/bjsopen/zrab081
102	102	N	Conference Abstract	0	1	0	0	0	0	0	0	0	0	0	0	0	P-018: Automatic analysis of magnetic resonance imaging in multiple myeloma patients: deep-learning based pelvic bone marrow segmentation and radiomics analysis for prediction of plasma cell infiltration	"Wennmann M.","Klein A.","Bauer F.","Chmelik J.","Uhlenbrock C.","Grözinger M.","Rotkopf L.","Sauer S.","Thierjung H.","Götz M.","Bonekamp D.","Kleesiek J.","Weber T.","Hillengass J.","Goldschmidt H.","Schlemmer H.-P.","Fioca R.","Weinhold N.","Maier-Hein K.","Delorme S."	Wennmann	2021	10.1016/S2152-2650(21)02152-2
103	103	N	Conference Abstract	0	1	0	0	0	0	0	0	0	0	0	0	0	0	"Wennmann M.","Chmelik J.","Bauer F.","Klein A.","Uhlenbrock C.","Lochner J.","Grözinger M.","Rotkopf L.","Sauer S.","Bonekamp D.","Kleesiek J.","Weber T.","Hillengass J.","Goldschmidt H.","Schlemmer H.-P.","Fioca R.","Weinhold N.","Maier-Hein K.","Delorme S."	Wennmann	2021	10.1016/S2152-2650(21)02146-7
104	104	N	Article	0	0	0	0	0	0	1	0	0	0	0	0	0	Interpretability-Driven Sample Selection Using Self Supervised Learning for Disease Classification and Segmentation	"Mahapatra D.","Poellinger A.","Shao L.","Reyes M."	Mahapatra	2021	10.1109/TMI.2021.3061724
105	105	N	Conference Abstract	0	1	0	0	0	0	0	0	0	0	0	0	0	Most of what you need toknowabout the peds ai literature in 6 minutes or less	"Kelly B.","Killeen R.","Lawlor A.","Colleran G."	Kelly	2021	10.1007/s00247-021-05192-8
106	106	N	Conference Abstract	0	1	0	0	0	0	0	0	0	0	0	0	0	A phantom study for deep learning based ct image conversion improving reproducibility of radiomics for pediatric abdomen CT	"Lee S.B.","Cho Y.J.","Lee S.","Choi Y.H.","Cheon J.-E.","Kim W.S.","Hong Y.","Shim H.","Jeong D."	Lee	2021	10.1007/s00247-021-05192-8
107	107	N	Review	0	0	1	0	0	0	0	0	0	0	0	0	0	Artificial intelligence in cancer diagnostics and therapy: Current perspectives	"Majumder A.","Sen D."	Majumder	2021	10.4103/ijc.IJC_399_20
108	108	N	Article	0	1	0	0	0	0	0	0	0	0	0	0	0	Contemporary issues in the implementation of lung cancer screening	"Lam S.","Tammemagi M."	Lam	2021	10.1183/16000617.0288-2020
109	109	N	Review	0	1	0	0	0	0	0	0	0	0	0	0	0	Research progresses of MRI evaluation on hepatic fibrosis based on Gd-EOB-DTPA	"Zhang B.","Zhai Y.","Xiang X.","Yuan Z.","Guo S."	Zhang	2021	10.13929/j.issn.1003-3289.2021.09.037
110	110	N	Article	0	1	0	0	0	0	0	0	0	0	0	0	0	Radiomics in Oncology: A 10-Year Bibliometric Analysis	"Ding H.","Wu C.","Liao N.","Zhan Q.","Sun W.","Huang Y.","Jiang Z.","Li Y."	Ding	2021	10.3389/fonc.2021.689802
111	111	N	Review	0	0	1	0	0	0	0	0	0	0	0	0	0	Progress of MRI Radiomics in Hepatocellular Carcinoma	"Gong X.-Q.","Tao Y.-Y.","Wu Y.","Liu N.","Yu X.","Wang R.","Zheng J.","Liu N.","Huang X.-H.","Li J.-D.","Yang G.","Wei X.-Q.","Yang L.","Zhang X.-M."	Gong	2021	10.3389/fonc.2021.698373
112	112	N	Article	0	0	1	0	0	0	0	0	0	0	0	0	0	Preoperative CT-Based Deep Learning Model for Predicting Risk Stratification in Patients With Gastrointestinal Stromal Tumors	"Kang B.","Yuan X.","Wang H.","Qin S.","Song X.","Yu X.","Zhang S.","Sun C.","Zhou Q.","Wei Y.","Shi F.","Yang S.","Wang X."	Kang	2021	10.3389/fonc.2021.750875
113	113	N	Review	0	0	1	0	0	0	0	0	0	0	0	0	0	Artificial intelligence for hepatitis evaluation	"Liu W.","Liu X.","Peng M.","Chen G.-Q.","Liu P.-H.","Cui X.-W.","Jiang F.","Dietrich C.F."	Liu	2021	10.3748/wjg.v27.i34.5715
114	114	N	Review	0	0	1	0	0	0	0	0	0	0	0	0	0	AI-Enhanced Diagnosis of Challenging Lesions in Breast MRI: A Methodology and Application Primer	"Meyer-Base A.","Morra L.","Tahmassebi A.","Lobbes M.","Meyer-Base U.","Pinker K."	Meyer-Base	2021	10.1002/jmri.27332
115	115	N	Article	0	0	1	0	0	0	0	0	0	0	0	0	0	Histological Subtypes Classification of Lung Cancers on CT Images Using 3D Deep Learning and Radiomics	"Guo Y.","Song Q.","Jiang M.","Guo Y.","Xu P.","Zhang Y.","Fu C.-C.","Fang Q.","Zeng M.","Yao X."	Guo	2021	10.1016/j.acra.2020.06.010
116	116	N	Article	0	0	1	0	0	0	0	0	0	0	0	0	0	Deep Learning for Automatic Differential Diagnosis of Primary Central Nervous System Lymphoma and Glioblastoma: Multi-Parametric Magnetic Resonance Imaging Based Convolutional Neural Network Model	"Xia W.","Hu B.","Li H.","Shi W.","Tang Y.","Yu Y.","Geng C.","Wu Q.","Yang L.","Yu Z.","Geng D.","Li Y."	Xia	2021	10.1002/jmri.27592
117	117	N	Article	0	0	1	0	0	0	0	0	0	0	0	0	0	Lung Cancer and Granuloma Identification Using a Deep Learning Model to Extract 3-Dimensional Radiomics Features in CT Imaging	"Lin X.","Jiao H.","Pang Z.","Chen H.","Wu W.","Wang X.","Xiong L.","Chen B.","Huang Y.","Li S.","Li L."	Lin	2021	10.1016/j.cllc.2021.02.004
118	118	N	Article	0	0	1	0	0	0	0	0	0	0	0	0	0	A deep-learning based artificial intelligence (AI) approach for differentiation of clear cell renal cell carcinoma from oncocytoma on multi-phasic MRI	"Nikpanah M.","Xu Z.","Jin D.","Farhadi F.","Saboury B.","Ball M.W.","Gautam R.","Merino M.J.","Wood B.J.","Turkbey B.","Jones E.C.","Linehan W.M.","Malayeri A.A."	Nikpanah	2021	10.1016/j.clinimag.2021.06.016
119	119	N	Article	0	0	0	0	0	0	0	0	0	1	0	0	0	Normalization of breast MRIs using cycle-consistent generative adversarial networks	"Modanwal G.","Vellal A.","Mazurowski M.A."	Modanwal	2021	10.1016/j.cmpb.2021.106225
120	120	N	Article	0	0	1	0	0	0	0	0	0	0	0	0	0	MRI-based radiomics analysis for predicting the EGFR mutation based on thoracic spinal metastases in lung adenocarcinoma patients	"Ren M.","Yang H.","Lai Q.","Shi D.","Liu G.","Shuang X.","Su J.","Xie L.","Dong Y.","Jiang X."	Ren	2021	10.1002/mp.15137
121	121	N	Review	0	0	1	0	0	0	0	0	0	0	0	0	0	Qualitative and quantitative diagnosis in head and neck cancer	"López F.","Mäkitie A.","de Bree R.","Franchi A.","de Graaf P.","Hernández-Prera J.C.","Strojan P.","Zidar N.","Fležar M.S.","Rodrigo J.P.","Rinaldo A.","Centeno B.A.","Ferlito A."	López	2021	10.3390/diagnostics11091526
122	122	N	Review	0	0	1	0	0	0	0	0	0	0	0	0	0	A comprehensive review on radiomics and deep learning for nasopharyngeal carcinoma imaging	"Li S.","Deng Y.-Q.","Zhu Z.-L.","Hua H.-L.","Tao Z.-Z."	Li	2021	10.3390/diagnostics11091523
123	123	N	Review	0	0	1	0	0	0	0	0	0	0	0	0	0	Making radiomics more reproducible across scanner and imaging protocol variations: A review of harmonization methods	"Mali S.A.","Ibrahim A.","Woodruff H.C.","Andrearczyk V.","Müller H.","Primakov S.","Salahuddin Z.","Chatterjee A.","Lambin P."	Mali	2021	10.3390/jpm11090842
124	124	N	Article	0	0	0	0	0	0	0	0	0	1	0	0	0	3D deformable registration of longitudinal abdominopelvic CT images using unsupervised deep learning	"van Eijnatten M.","Rundo L.","Batenburg K.J.","Lucka F.","Beddowes E.","Caldas C.","Gallagher F.A.","Sala E.","Schönlieb C.-B.","Woitek R."	vanEijnatten	2021	10.1016/j.cmpb.2021.106261
125	125	N	Review	0	0	1	0	0	0	0	0	0	0	0	0	0	Applications of artificial intelligence for the diagnosis of gastrointestinal diseases	"Pecere S.","Milluzzo S.M.","Esposito G.","Dilaghi E.","Telese A.","Eusebi L.H."	Pecere	2021	10.3390/diagnostics11091575
126	126	N	Review	0	0	1	0	0	0	0	0	0	0	0	0	0	Artificial intelligence-driven assessment of radiological images for COVID-19	"Bouchareb Y.","Moradi Khaniabadi P.","Al Kindi F.","Al Dhuhli H.","Shiri I.","Zaidi H.","Rahmim A."	Bouchareb	2021	10.1016/j.compbiomed.2021.104665
127	127	N	Article	0	0	1	0	0	0	0	0	0	0	0	0	0	Deep learning based joint segmentation and characterization of multi-class retinal fluid lesions on OCT scans for clinical use in anti-VEGF therapy	"Hassan B.","Qin S.","Ahmed R.","Hassan T.","Taguri A.H.","Hashmi S.","Werghi N."	Hassan	2021	10.1016/j.compbiomed.2021.104727
128	128	N	Review	0	0	1	0	0	0	0	0	0	0	0	0	0	AI-enhanced breast imaging: Where are we and where are we heading?	"Bitencourt A.","Daimiel Naranjo I.","Lo Gullo R.","Rossi Saccarelli C.","Pinker K."	Bitencourt	2021	10.1016/j.ejrad.2021.109882
129	129	N	Review	0	0	1	0	0	0	0	0	0	0	0	0	0	Implications of the new FIGO staging and the role of imaging in cervical cancer	"Kido A.","Nakamoto Y."	Kido	2021	10.1259/bjr.20201342
130	130	N	Article	0	0	1	0	0	0	0	0	0	0	0	0	0	Development and Evaluation of Deep Learning-based Automated Segmentation of Pituitary Adenoma in Clinical Task	"Wang H.","Zhang W.","Li S.","Fan Y.","Feng M.","Wang R."	Wang	2021	10.1210/clinem/dgab371
131	131	N	Conference Abstract	0	1	0	0	0	0	0	0	0	0	0	0	0	Deep learning magnetic resonance imaging radiomics for predicting disease-free survival in patients with early-stage invasive breast cancer	"He Z.","Yu Y.","Ren W.","Mao L.","Tan Y.","Wang J.","Hu Q.","Ouyang Y.","Xie C.","Yao H."	He	2021	10.1016/j.annonc.2021.08.411
132	132	N	Review	0	1	0	0	0	0	0	0	0	0	0	0	0	Radiomics in Antineoplastic Agents Development: Application and Challenge in Response Evaluation	"Li J.","Tang L."	Li	2021	10.1016/S1001-9294(21)00056-0
133	133	N	Article	0	0	1	0	0	0	0	0	0	0	0	0	0	Accurate and Feasible Deep Learning Based Semi-Automatic Segmentation in CT for Radiomics Analysis in Pancreatic Neuroendocrine Neoplasms	"Huang B.","Lin X.","Shen J.","Chen X.","Chen J.","Li Z.-P.","Wang M.","Yuan C.","Diao X.-F.","Luo Y.","Feng S.-T."	Huang	2021	10.1109/JBHI.2021.3070708
134	134	N	Conference Abstract	0	1	0	0	0	0	0	0	0	0	0	0	0	Artificial intelligence for the MRI prediction of molecular subtype in lower-grade gliomas	"Bhandari A.","Liong R.","Koppen J.","Murthy S.","Lasocki A."	Bhandari	2021	10.1111/1754-9485.13298
135	135	N	Conference Abstract	0	1	0	0	0	0	0	0	0	0	0	0	0	Deep learning architecture for the classification of COVID- 19 and others pneumonias sources on lung CT imaging	"Vaidyanathan A.","Guiot J.","Zerka F.","Deprez L.","Danthine D.","Bottari F.","Canivet G.","Lambin P.","Walsh S.","Occhipinti M.","Meunier P.","Vos W.","Lovinfosse P.","Leijenaar R.T.H."	Vaidyanathan	2021	10.1183/13993003.congress-2021.OA1561
136	136	N	Review	0	0	1	0	0	0	0	0	0	0	0	0	0	Application of artificial intelligence in preoperative imaging of hepatocellular carcinoma: Current status and future perspectives	"Feng B.","Ma X.-H.","Wang S.","Cai W.","Liu X.-B.","Zhao X.-M."	Feng	2021	10.3748/wjg.v27.i32.5341
137	137	N	Review	0	0	1	0	0	0	0	0	0	0	0	0	0	Radiomics and machine learning applications in rectal cancer: Current update and future perspectives	"Stanzione A.","Verde F.","Romeo V.","Boccadifuoco F.","Mainenti P.P.","Maurea S."	Stanzione	2021	10.3748/wjg.v27.i32.5306
138	138	N	Article	0	0	1	0	0	0	0	0	0	0	0	0	0	A Pipeline for Predicting the Treatment Response of Neoadjuvant Chemoradiotherapy for Locally Advanced Rectal Cancer Using Single MRI Modality: Combining Deep Segmentation Network and Radiomics Analysis Based on “Suspicious Region”	"Pang X.","Wang F.","Zhang Q.","Li Y.","Huang R.","Yin X.","Fan X."	Pang	2021	10.3389/fonc.2021.711747
139	139	N	Article	0	0	0	0	0	0	1	0	0	0	0	0	Ultrasound	Dynamic Contrast-Enhanced Ultrasound Radiomics for Hepatocellular Carcinoma Recurrence Prediction After Thermal Ablation	"Ma Q.-P.","He X.-L.","Li K.","Wang J.-F.","Zeng Q.-J.","Xu E.-J.","He X.-Q.","Li S.-Y.","Kun W.","Zheng R.-Q.","Tian J."	Ma	2021	10.1007/s11307-021-01578-0
140	140	N	Article	0	0	1	0	0	0	0	0	0	0	0	0	0	Multiparametric MRI-Based Radiomics Approaches for Preoperative Prediction of EGFR Mutation Status in Spinal Bone Metastases in Patients with Lung Adenocarcinoma	"Jiang X.","Ren M.","Shuang X.","Yang H.","Shi D.","Lai Q.","Dong Y."	Jiang	2021	10.1002/jmri.27579
141	141	N	Article	0	0	1	0	0	0	0	0	0	0	0	0	0	Radiomics score predicts acute respiratory distress syndrome based on the initial CT scan after trauma	"Röhrich S.","Hofmanninger J.","Negrin L.","Langs G.","Prosch H."	Röhrich	2021	10.1007/s00330-020-07635-6
142	142	N	Note	0	0	1	0	0	0	0	0	0	0	0	0	0	Radiomics and deep learning methods in expanding the use of screening breast MRI	"Reig B."	Reig	2021	10.1007/s00330-021-08056-9
143	143	N	Article	0	0	1	0	0	0	0	0	0	0	0	0	0	Diagnostic Accuracy and Failure Mode Analysis of a Deep Learning Algorithm for the Detection of Intracranial Hemorrhage	"Voter A.F.","Meram E.","Garrett J.W.","Yu J.-P.J."	Voter	2021	10.1016/j.jacr.2021.03.005
144	144	N	Article	0	0	1	0	0	0	0	0	0	0	0	0	0	0	"Suri A.","Jones B.C.","Ng G.","Anabaraonye N.","Beyrer P.","Domi A.","Choi G.","Tang S.","Terry A.","Leichner T.","Fathali I.","Bastin N.","Chesnais H.","Rajapakse C.S."	Suri	2021	10.1016/j.bone.2021.115972
145	145	N	Article	0	0	1	0	0	0	0	0	0	0	0	0	0	Deep learning for predicting subtype classification and survival of lung adenocarcinoma on computed tomography	"Wang C.","Shao J.","Lv J.","Cao Y.","Zhu C.","Li J.","Shen W.","Shi L.","Liu D.","Li W."	Wang	2021	10.1016/j.tranon.2021.101141
146	146	N	Review	0	0	1	0	0	0	0	0	0	0	0	0	0	0	"Jones C.M.","Buchlak Q.D.","Oakden-Rayner L.","Milne M.","Seah J.","Esmaili N.","Hachey B."	Jones	2021	10.1111/1754-9485.13274
147	147	N	Review	0	0	1	0	0	0	0	0	0	0	0	0	0	Potential and limitations of radiomics in neuro-oncology	"Taha B.","Boley D.","Sun J.","Chen C."	Taha	2021	10.1016/j.jocn.2021.05.015
148	148	N	Article	0	0	1	0	0	0	0	0	0	0	0	0	0	Deep learning segmentation of triple-negative breast cancer (Tnbc) patient derived tumor xenograft (pdx) and sensitivity of radiomic pipeline to tumor probability boundary	"Dutta K.","Roy S.","Whitehead T.D.","Luo J.","Jha A.K.","Li S.","Quirk J.D.","Shoghi K.I."	Dutta	2021	10.3390/cancers13153795
149	149	N	Review	0	0	1	0	0	0	0	0	0	0	0	0	0	The applications of artificial intelligence in chest imaging of COVID-19 patients: A literature review	"Laino M.E.","Ammirabile A.","Posa A.","Cancian P.","Shalaby S.","Savevski V.","Neri E."	Laino	2021	10.3390/diagnostics11081317
150	150	N	Article	0	0	0	0	0	0	0	0	0	1	0	0	0	A column-based deep learning method for the detection and quantification of atrophy associated with AMD in OCT scans	"Szeskin A.","Yehuda R.","Shmueli O.","Levy J.","Joskowicz L."	Szeskin	2021	10.1016/j.media.2021.102130
151	151	N	Review	0	0	1	0	0	0	0	0	0	0	0	0	0	Artificial Intelligence in Imaging of Chronic Liver Diseases: Current Update and Future Perspectives	"Sabottke C.F.","Spieler B.M.","Moawad A.W.","Elsayes K.M."	Sabottke	2021	10.1016/j.mric.2021.05.011
152	152	N	Article	0	0	0	0	0	1	0	0	0	0	0	0	0	Prediction model for tumor budding status using the radiomic features of f-18 fluorodeoxyglucose positron emission tomography/computed tomography in cervical cancer	"Chong G.O.","Park S.-H.","Jeong S.Y.","Kim S.J.","Park N.J.-Y.","Lee Y.H.","Lee S.-W.","Hong D.G.","Park J.Y.","Han H.S."	Chong	2021	10.3390/diagnostics11081517
153	153	N	Article	0	0	1	0	0	0	0	0	0	0	0	0	0	A deep learning-based radiomic nomogram for prognosis and treatment decision in advanced nasopharyngeal carcinoma: A multicentre study	"Zhong L.","Dong D.","Fang X.","Zhang F.","Zhang N.","Zhang L.","Fang M.","Jiang W.","Liang S.","Li C.","Liu Y.","Zhao X.","Cao R.","Shan H.","Hu Z.","Ma J.","Tang L.","Tian J."	Zhong	2021	10.1016/j.ebiom.2021.103522
154	154	N	Article	0	0	1	0	0	0	0	0	0	0	0	0	0	Bibliometrics research on radiomics of lung cancer	"Liang H.","Chen Z.","Wei F.","Yang R.","Zhou H."	Liang	2021	10.21037/tcr-21-1277
155	155	N	Conference Abstract	0	1	0	0	0	0	0	0	0	0	0	0	0	End-to-end Treatment Planning Optimization through Dose/Anatomy-based Metric-learning kNN Embeddings	"de Vitry L.","Fick R.","Bus N.","Dedieu J.","Lombard A.","Paragios N."	deVitry	2021	10.1016/S0167-8140(21)08290-6
156	156	N	Article	0	0	0	0	0	0	0	0	0	1	0	0	0	0	"Nix M.","Tyyger M.","Fatania K.","Al-Qaisieh B."	Nix	2021	10.1016/S0167-8140(21)06951-6
157	157	N	Article	0	0	0	0	0	1	0	0	0	0	0	0	0	Federated (distributed) radiomics across three European Radiation Oncology centers	"Zhovannik I."	Zhovannik	2021	10.1016/S0167-8140(21)08607-2
158	158	N	Article	0	1	0	0	0	0	0	0	0	0	0	0	0	For the motion	"Traverso A."	Traverso	2021	10.1016/S0167-8140(21)08668-0
159	159	N	Conference Abstract	0	1	0	0	0	0	0	0	0	0	0	0	0	0	"Seetha S.T.","Driessens K.","Woodruff H.","Rancati T.","Bertocchi E.","Pastorino U.","Lambin P."	Seetha	2021	10.1016/S0167-8140(21)08148-2
160	160	N	Article	0	0	1	0	0	0	0	0	0	0	0	0	0	A sensitivity analysis of probability maps in deep-learning-based anatomical segmentation	"Bice N.","Kirby N.","Li R.","Nguyen D.","Bahr T.","Kabat C.","Myers P.","Papanikolaou N.","Fakhreddine M."	Bice	2021	10.1002/acm2.13331
161	161	N	Article	0	0	1	0	0	0	0	0	0	0	0	0	0	Comparable Performance of Deep Learning–Based to Manual-Based Tumor Segmentation in KRAS/NRAS/BRAF Mutation Prediction With MR-Based Radiomics in Rectal Cancer	"Zhang G.","Chen L.","Liu A.","Pan X.","Shu J.","Han Y.","Huan Y.","Zhang J."	Zhang	2021	10.3389/fonc.2021.696706
162	162	N	Editorial	0	1	0	0	0	0	0	0	0	0	0	0	0	0	"Xu H.","Deng L.","Tian R.","Ma X."	Xu	2021	10.3389/fonc.2021.628310
163	163	N	Review	0	0	1	0	0	0	0	0	0	0	0	0	0	Artificial Intelligence in the Imaging of Gastric Cancer: Current Applications and Future Direction	"Qin Y.","Deng Y.","Jiang H.","Hu N.","Song B."	Qin	2021	10.3389/fonc.2021.631686
164	164	N	Article	0	0	1	0	0	0	0	0	0	0	0	0	0	Deep learning and radiomics analysis for prediction of placenta invasion based on T2WI	"Shao Q.","Xuan R.","Wang Y.","Xu J.","Ouyang M.","Yin C.","Jin W."	Shao	2021	10.3934/mbe.2021310
165	165	N	Article	0	0	1	0	0	0	0	0	0	0	0	0	0	Attention Guided Lymph Node Malignancy Prediction in Head and Neck Cancer	"Chen L.","Dohopolski M.","Zhou Z.","Wang K.","Wang R.","Sher D.","Wang J."	Chen	2021	10.1016/j.ijrobp.2021.02.004
166	166	N	Review	0	1	0	0	0	0	0	0	0	0	0	0	0	Quantitative Molecular Positron Emission Tomography Imaging Using Advanced Deep Learning Techniques	"Zaidi H.","El Naqa I."	Zaidi	2021	10.1146/annurev-bioeng-082420-020343
167	167	N	Review	0	1	0	0	0	0	0	0	0	0	0	0	0	Emerging applications of radiomics in rectal cancer: State of the art and future perspectives	"Hou M.","Sun J.-H."	Hou	2021	10.3748/wjg.v27.i25.3802
168	168	N	Review	0	0	1	0	0	0	0	0	0	0	0	0	0	Imaging-Genomics in Glioblastoma: Combining Molecular and Imaging Signatures	"Liu D.","Chen J.","Hu X.","Yang K.","Liu Y.","Hu G.","Ge H.","Zhang W.","Liu H."	Liu	2021	10.3389/fonc.2021.699265
169	169	N	Article	0	0	1	0	0	0	0	0	0	0	0	0	0	Impartially validated multiple deep-chain models to detect covid-19 in chest x-ray using latent space radiomics	"Yousefi B.","Kawakita S.","Amini A.","Akbari H.","Advani S.M.","Akhloufi M.","Maldague X.P.V.","Ahadian S."	Yousefi	2021	10.3390/jcm10143100
170	170	N	Review	0	1	0	0	0	0	0	0	0	0	0	0	0	Radiomics in the setting of neoadjuvant radiotherapy: A new approach for tailored treatment	"Nardone V.","Boldrini L.","Grassi R.","Franceschini D.","Morelli I.","Becherini C.","Loi M.","Greto D.","Desideri I."	Nardone	2021	10.3390/cancers13143590
171	171	N	Article	0	0	0	0	0	0	0	0	0	0	1	0	0	Evaluation of a convolutional neural network for ovarian tumor differentiation based on magnetic resonance imaging	"Wang R.","Cai Y.","Lee I.K.","Hu R.","Purkayastha S.","Pan I.","Yi T.","Tran T.M.L.","Lu S.","Liu T.","Chang K.","Huang R.Y.","Zhang P.J.","Zhang Z.","Xiao E.","Wu J.","Bai H.X."	Wang	2021	10.1007/s00330-020-07266-x
172	172	N	Article	0	0	1	0	0	0	0	0	0	0	0	0	0	Discovering digital tumor signatures—using latent code representations to manipulate and classify liver lesions	"Kleesiek J.","Kersjes B.","Ueltzhöffer K.","Murray J.M.","Rother C.","Köthe U.","Schlemmer H.-P."	Kleesiek	2021	10.3390/cancers13133108
173	173	N	Review	0	1	0	0	0	0	0	0	0	0	0	0	0	Artificial intelligence compared to radiologists for the initial diagnosis of prostate cancer on magnetic resonance imaging: A systematic review and recommendations for future studies	"Syer T.","Mehta P.","Antonelli M.","Mallett S.","Atkinson D.","Ourselin S.","Punwani S."	Syer	2021	10.3390/cancers13133318
174	174	N	Review	0	0	1	0	0	0	0	0	0	0	0	0	0	Radiomics in lung diseases imaging: State-of-the-art for clinicians	"Frix A.-N.","Cousin F.","Refaee T.","Bottari F.","Vaidyanathan A.","Desir C.","Vos W.","Walsh S.","Occhipinti M.","Lovinfosse P.","Leijenaar R.T.H.","Hustinx R.","Meunier P.","Louis R.","Lambin P.","Guiot J."	Frix	2021	10.3390/jpm11070602
175	175	N	Review	0	0	1	0	0	0	0	0	0	0	0	0	0	State of the art in artificial intelligence and radiomics in hepatocellular carcinoma	"Castaldo A.","De Lucia D.R.","Pontillo G.","Gatti M.","Cocozza S.","Ugga L.","Cuocolo R."	Castaldo	2021	10.3390/diagnostics11071194
176	176	N	Article	0	1	0	0	0	0	0	0	0	0	0	0	0	Pancreatic Cancer Imaging: A New Look at an Old Problem	"Chu L.C.","Park S.","Kawamoto S.","Yuille A.L.","Hruban R.H.","Fishman E.K."	Chu	2021	10.1067/j.cpradiol.2020.08.002
177	177	N	Article	0	0	0	0	0	0	0	0	0	1	0	0	0	A deep learning framework for (18)F-FDG PET imaging diagnosis in pediatric patients with temporal lobe epilepsy	"Zhang Q.","Liao Y.","Wang X.","Zhang T.","Feng J.","Deng J.","Shi K.","Chen L.","Feng L.","Ma M.","Xue L.","Hou H.","Dou X.","Yu C.","Ren L.","Ding Y.","Chen Y.","Wu S.","Chen Z.","Zhang H.","Zhuo C.","Tian M."	Zhang	2021	10.1007/s00259-020-05108-y
178	178	N	Article	0	0	1	0	0	0	0	0	0	0	0	0	0	Integrating Multiomics Information in Deep Learning Architectures for Joint Actuarial Outcome Prediction in Non-Small Cell Lung Cancer Patients After Radiation Therapy	"Cui S.","Ten Haken R.K.","El Naqa I."	Cui	2021	10.1016/j.ijrobp.2021.01.042
179	179	N	Article	0	0	1	0	0	0	0	0	0	0	0	0	0	Texture analysis based on U-Net neural network for intracranial hemorrhage identification predicts early enlargement	"Liu Y.","Fang Q.","Jiang A.","Meng Q.","Pang G.","Deng X."	Liu	2021	10.1016/j.cmpb.2021.106140
180	180	N	Review	0	0	1	0	0	0	0	0	0	0	0	0	0	Machine learning applications to neuroimaging for glioma detection and classification: An artificial intelligence augmented systematic review	"Buchlak Q.D.","Esmaili N.","Leveque J.-C.","Bennett C.","Farrokhi F.","Piccardi M."	Buchlak	2021	10.1016/j.jocn.2021.04.043
181	181	N	Review	0	1	0	0	0	0	0	0	0	0	0	0	0	Artificial intelligence in computed tomography plaque characterization: A review	"Cau R.","Flanders A.","Mannelli L.","Politi C.","Faa G.","Suri J.S.","Saba L."	Cau	2021	10.1016/j.ejrad.2021.109767
182	182	N	Article	0	0	0	1	0	0	0	0	0	0	0	0	0	Vessel segmentation from volumetric images: a multi-scale double-pathway network with class-balanced loss at the voxel level	"Chen Y.","Fan S.","Chen Y.","Che C.","Cao X.","He X.","Song X.","Zhao F."	Chen	2021	10.1002/mp.14934
183	183	N	Article	0	0	1	0	0	0	0	0	0	0	0	0	0	Deep learning radiomics-based prediction of distant metastasis in patients with locally advanced rectal cancer after neoadjuvant chemoradiotherapy: A multicentre study	"Liu X.","Zhang D.","Liu Z.","Li Z.","Xie P.","Sun K.","Wei W.","Dai W.","Tang Z.","Ding Y.","Cai G.","Tong T.","Meng X.","Tian J."	Liu	2021	10.1016/j.ebiom.2021.103442
184	184	N	Review	0	0	1	0	0	0	0	0	0	0	0	0	0	The Growing Role for Semantic Segmentation in Urology	"Rickman J.","Struyk G.","Simpson B.","Byun B.C.","Papanikolopoulos N."	Rickman	2021	10.1016/j.euf.2021.07.017
185	185	N	Article	0	0	1	0	0	0	0	0	0	0	0	0	0	Deep Semantic Segmentation Feature-Based Radiomics for the Classification Tasks in Medical Image Analysis	"Huang B.","Tian J.","Zhang H.","Luo Z.","Qin J.","Huang C.","He X.","Luo Y.","Zhou Y.","Dan G.","Chen H.","Feng S.-T.","Yuan C."	Huang	2021	10.1109/JBHI.2020.3043236
186	186	N	Review	0	0	1	0	0	0	0	0	0	0	0	0	0	Artificial intelligence in bladder cancer prognosis: a pathway for personalized medicine	"Pinar U.","Pradere B.","Roupret M."	Pinar	2021	10.1097/MOU.0000000000000882
187	187	N	Article	0	0	1	0	0	0	0	0	0	0	0	0	0	A Deep Learning Radiomics Model to Identify Poor Outcome in COVID-19 Patients with Underlying Health Conditions: A Multicenter Study	"Wang S.","Dong D.","Li L.","Li H.","Bai Y.","Hu Y.","Huang Y.","Yu X.","Liu S.","Qiu X.","Lu L.","Wang M.","Zha Y.","Tian J."	Wang	2021	10.1109/JBHI.2021.3076086
188	188	N	Review	0	0	1	0	0	0	0	0	0	0	0	0	0	Risk stratification of indeterminate pulmonary nodules	"Paez R.","Kammer M.N.","Massion P."	Paez	2021	10.1097/MCP.0000000000000780
189	189	N	Review	0	0	1	0	0	0	0	0	0	0	0	0	0	Radiogenomics in prostate cancer evaluation	"Thenault R.","Gasmi A.","Khene Z.-E.","Bensalah K.","Mathieu R."	Thenault	2021	10.1097/MOU.0000000000000902
190	190	N	Article	0	0	1	0	0	0	0	0	0	0	0	0	0	Deep Neural Network Analysis of Pathology Images With Integrated Molecular Data for Enhanced Glioma Classification and Grading	"Pei L.","Jones K.A.","Shboul Z.A.","Chen J.Y.","Iftekharuddin K.M."	Pei	2021	10.3389/fonc.2021.668694
191	191	N	Article	0	0	0	0	0	0	0	0	0	1	0	0	0	Modeling Texture in Deep 3D CNN for Survival Analysis	"Chaddad A.","Sargos P.","Desrosiers C."	Chaddad	2021	10.1109/JBHI.2020.3025901
192	192	N	Article	0	0	1	0	0	0	0	0	0	0	0	0	0	A human-computer collaboration for COVID-19 differentiation: combining a radiomics model with deep learning and human auditing	"Xin X.","Mo R.","Shao M.","Yang W.","Li D.","Zhang Y.","Wang H.","Liu B.","Tian S.","Chen W.","Wu J.","Zhu B.","Zhou K.","Du C.","Zhang B."	Xin	2021	10.21037/apm-20-2625
193	193	N	Conference Abstract	0	1	0	0	0	0	0	0	0	0	0	0	0	Radiomics of immune therapy in NSCLC	"Mu W.","Tunali I.","Schabath M.B.","Gillies R.J."	Mu	2021	10.1158/1538-7445.AM2021-SY05-03
194	194	N	Article	0	0	1	0	0	0	0	0	0	0	0	0	0	Total Lesion Glycolysis Estimated by a Radiomics Model From CT Image Alone	"Si H.","Hao X.","Zhang L.","Xu X.","Cao J.","Wu P.","Li L.","Wu Z.","Zhang S.","Li S."	Si	2021	10.3389/fonc.2021.664346
195	195	N	Article	0	0	1	0	0	0	0	0	0	0	0	0	0	Non-invasive measurement of PD-L1 status and prediction of immunotherapy response using deep learning of PET/CT images	"Mu W.","Jiang L.","Shi Y.","Tunali I.","Gray J.E.","Katsoulakis E.","Tian J.","Gillies R.J.","Schabath M.B."	Mu	2021	10.1136/jitc-2020-002118
196	196	N	Review	0	0	1	0	0	0	0	0	0	0	0	0	0	Articles That Use Artificial Intelligence for Ultrasound: A Reader’s Guide	"Kuang M.","Hu H.-T.","Li W.","Chen S.-L.","Lu X.-Z."	Kuang	2021	10.3389/fonc.2021.631813
197	197	N	Review	0	1	0	0	0	0	0	0	0	0	0	0	0	Contribution of CT-Scan Analysis by Artificial Intelligence to the Clinical Care of TBI Patients	"Brossard C.","Lemasson B.","Attyé A.","de Busschère J.-A.","Payen J.-F.","Barbier E.L.","Grèze J.","Bouzat P."	Brossard	2021	10.3389/fneur.2021.666875
198	198	N	Article	0	0	1	0	0	0	0	0	0	0	0	0	0	Novel MRI-Based CAD System for Early Detection of Thyroid Cancer Using Multi-Input CNN	"Naglah A.","Khalifa F.","Khaled R.","Abdel Razek A.A.K.","Ghazal M.","Giridharan G.","El-Baz A."	Naglah	2021	10.3390/s21113878
199	199	N	Article	0	0	0	0	0	0	0	0	0	1	0	0	0	Deep learning with quantitative features of magnetic resonance images to predict biochemical recurrence of radical prostatectomy: A multi-center study	"Yan Y.","Shao L.","Liu Z.","He W.","Yang G.","Liu J.","Xia H.","Zhang Y.","Chen H.","Liu C.","Lu M.","Ma L.","Sun K.","Zhou X.","Ye X.","Wang L.","Tian J.","Lu J."	Yan	2021	10.3390/cancers13123098
200	200	N	Review	0	0	1	0	0	0	0	0	0	0	0	0	0	Artificial intelligence based algorithms for prostate cancer classification and detection on magnetic resonance imaging: A narrative review	"Twilt J.J.","van Leeuwen K.G.","Huisman H.J.","Fütterer J.J.","de Rooij M."	Twilt	2021	10.3390/diagnostics11060959
201	201	N	Article	0	0	1	0	0	0	0	0	0	0	0	0	0	Construction of a prognostic immune signature for lower grade glioma that can be recognized by MRI radiomics features to predict survival in LGG patients	"Li Z.-Z.","Liu P.-F.","An T.-T.","Yang H.-C.","Zhang W.","Wang J.-X."	Li	2021	10.1016/j.tranon.2021.101065
202	202	N	Article	0	0	1	0	0	0	0	0	0	0	0	0	0	Learnable image histograms-based deep radiomics for renal cell carcinoma grading and staging	"Hussain M.A.","Hamarneh G.","Garbi R."	Hussain	2021	10.1016/j.compmedimag.2021.101924
203	203	N	Article	0	0	0	0	0	0	0	0	1	0	0	0	0	Multi-channel multi-task deep learning for predicting EGFR and KRAS mutations of non-small cell lung cancer on CT images	"Dong Y.","Hou L.","Yang W.","Han J.","Wang J.","Qiang Y.","Zhao J.","Hou J.","Song K.","Ma Y.","Fernand Kazihise N.G.","Cui Y.","Yang X."	Dong	2021	10.21037/qims-20-600
204	204	N	Article	0	0	1	0	0	0	0	0	0	0	0	0	0	0	"Liu H.","Jiao Z.","Han W.","Jing B."	Liu	2021	10.21037/qims-20-734
205	205	N	Article	0	0	1	0	0	0	0	0	0	0	0	0	0	MIL normalization —— prerequisites for accurate MRI radiomics analysis	"Hu Z.","Zhuang Q.","Xiao Y.","Wu G.","Shi Z.","Chen L.","Wang Y.","Yu J."	Hu	2021	10.1016/j.compbiomed.2021.104403
206	206	N	Article	0	0	1	0	0	0	0	0	0	0	0	0	0	Radiomics analysis on CT images for prediction of radiation-induced kidney damage by machine learning models	"Amiri S.","Akbarabadi M.","Abdolali F.","Nikoofar A.","Esfahani A.J.","Cheraghi S."	Amiri	2021	10.1016/j.compbiomed.2021.104409
207	207	N	Article	0	0	1	0	0	0	0	0	0	0	0	0	0	Integration of clinicopathologic identification and deep transferrable image feature representation improves predictions of lymph node metastasis in prostate cancer	"Hou Y.","Bao J.","Song Y.","Bao M.-L.","Jiang K.-W.","Zhang J.","Yang G.","Hu C.-H.","Shi H.-B.","Wang X.-M.","Zhang Y.-D."	Hou	2021	10.1016/j.ebiom.2021.103395
208	208	N	Article	34049119	0	0	0	0	0	1	0	0	0	0	0	0	Pattern classification for breast lesion on FFDM by integration of radiomics and deep features	"Zhang X.","Liang C.","Zeng D.","Jiang X.","Zhong R.","Lan Y.","Ma J.","Bai L."	Zhang	2021	10.1016/j.compmedimag.2021.101922
209	209	N	Conference Abstract	0	1	0	0	0	0	0	0	0	0	0	0	0	0	"Zeeshan Hameed B.","Somani B.","Naik N.","Talasila A.","Shah M.","Reddy S.","Sachdev G.","Hussein Beary R.","Hegde P."	ZeeshanHameed	2021	10.1016/S0302-2838(21)00624-2
210	210	N	Article	0	1	0	0	0	0	0	0	0	0	0	0	0	0	0	0	2021	10.1002/hon.2878
211	211	N	Conference Abstract	0	1	0	0	0	0	0	0	0	0	0	0	0	Multi-institutional data analysis of radiomic signature set to predict overall survival in glioblastoma patients	"Carver E.","Dai Z.","Snyder J.","Griffith B.","Poisson L.","Rogers L.","Wen N."	Carver	2021	10.1002/mp.15041
212	212	N	Conference Abstract	0	1	0	0	0	0	0	0	0	0	0	0	0	A deep learning-based radiomics approach to identify patient with early tumor regression utilizing planning ct images for adaptive radiotherapy	"Tanaka S.","Kadoya N.","Sugai Y.","Umeda M.","Katsuta Y.","Ito K.","Yamamoto T.","Takahashi N.","Takeda K.","Dobashi S.","Takeda K.","Jingu K."	Tanaka	2021	10.1002/mp.15041
213	213	N	Conference Abstract	0	1	0	0	0	0	0	0	0	0	0	0	0	A radiomics-boosted deep learning model for COVID-19 and non-COVID-19 pneumonia detection using chest x-ray image	"Hu Z.","Yang Z.","Yin F.","Lafata K.","Wang C."	Hu	2021	10.1002/mp.15041
214	214	N	Conference Abstract	0	1	0	0	0	0	0	0	0	0	0	0	0	Roi based deep learning enhancement for cbct based radiomics analysis	"Huang M.","Zhang Z.","Lai Y.","Chang Y.","Jiang Z.","Lee J.","Yin F.","Ren L."	Huang	2021	10.1002/mp.15041
215	215	N	Conference Abstract	0	1	0	0	0	0	0	0	0	0	0	0	0	Patient-specific deep learning model for enhancing 4D-CBCT image for radiomic analysis	"Zhang Z.","Huang M.","Jiang Z.","Chang Y.","Lu K.","Yin F.","Ren L."	Zhang	2021	10.1002/mp.15041
216	216	N	Conference Abstract	0	1	0	0	0	0	0	0	0	0	0	0	0	Explainable AI model for COVID-19 diagnosis through joint deep learning and radiomics	"Yang D.","Ren G.","Ying M.","Cai J."	Yang	2021	10.1002/mp.15041
217	217	N	Conference Abstract	0	1	0	0	0	0	0	0	0	0	0	0	0	Ct-based deep learning radiomics for predicting chemoradiation treatment response in locally advanced rectal cancer	"Fu J.","Wang Z.","Singhrao K.","Lewis J.","Qi X."	Fu	2021	10.1002/mp.15041
218	218	N	Conference Abstract	0	1	0	0	0	0	0	0	0	0	0	0	0	Automated adaptive decision making with deep leaning neural network (DLNN)	"El Naqa I."	ElNaqa	2021	10.1002/mp.15041
219	219	N	Conference Abstract	0	1	0	0	0	0	0	0	0	0	0	0	0	Development of artificial intelligence (AI) based platform for locally advanced rectal cancer prognosis	"Zhang Y.","Shi L.","Sun X.","Jabbour S.","Yue N.","Nie K."	Zhang	2021	10.1002/mp.15041
220	220	N	Conference Abstract	0	1	0	0	0	0	0	0	0	0	0	0	0	Obtaining new contrasts from a single T1-weighted image	"Wu Y.","Ma Y.","Kovalchuk N.","Du J.","Xing L."	Wu	2021	10.1002/mp.15041
221	221	N	Conference Abstract	0	1	0	0	0	0	0	0	0	0	0	0	0	A multi-modal deep learning-based decision support system for individualized radiotherapy of non-small cell lung cancer	"Niecikowski A.","Gupta S.","Suarez G.","Chen H.","Guo F.","Kim J.","Deng J."	Niecikowski	2021	10.1002/mp.15041
222	222	N	Conference Abstract	0	1	0	0	0	0	0	0	0	0	0	0	0	CERRX: The extended CERR platform integrated with open source image informatics ecosystem	"Apte A.","Iyer A.","LoCastro E.","Deasy J."	Apte	2021	10.1002/mp.15041
223	223	N	Conference Abstract	0	1	0	0	0	0	0	0	0	0	0	0	0	Using new feature extraction framework to predict heart toxicity in breast cancer	"Choi B.","Yoo S.","Moon J.","Kim J.","Chang J.","Kim H."	Choi	2021	10.1002/mp.15041
224	224	N	Conference Abstract	0	1	0	0	0	0	0	0	0	0	0	0	0	Treatment management selection of HPV-positive oropharynx cancer patients using artificial intelligence on electronic medical records and radiomics	"Bejarano T.","Samuels","Mihaylov I."	Bejarano	2021	10.1002/mp.15041
225	225	N	Conference Review	0	1	0	0	0	0	0	0	0	0	0	0	0	0	0	0	2021	0
226	226	N	Article	0	0	1	0	0	0	0	0	0	0	0	0	0	Temporal-Spatial Feature Extraction of DSA Video and Its Application in AVM Diagnosis	"Shi K.","Xiao W.","Wu G.","Xiao Y.","Lei Y.","Yu J.","Gu Y."	Shi	2021	10.3389/fneur.2021.655523
227	227	N	Article	0	0	1	0	0	0	0	0	0	0	0	0	0	Observing deep radiomics for the classification of glioma grades	"Kobayashi K.","Miyake M.","Takahashi M.","Hamamoto R."	Kobayashi	2021	10.1038/s41598-021-90555-2
228	228	N	Review	0	0	1	0	0	0	0	0	0	0	0	0	0	Magnetic resonance imaging-based artificial intelligence model in rectal cancer	"Wang P.-P.","Deng C.-L.","Wu B."	Wang	2021	10.3748/wjg.v27.i18.2122
229	229	N	Article	0	0	1	0	0	0	0	0	0	0	0	0	0	Radiomics-based neural network predicts recurrence patterns in glioblastoma using dynamic susceptibility contrast-enhanced MRI	"Shim K.Y.","Chung S.W.","Jeong J.H.","Hwang I.","Park C.-K.","Kim T.M.","Park S.-H.","Won J.K.","Lee J.H.","Lee S.-T.","Yoo R.-E.","Kang K.M.","Yun T.J.","Kim J.-H.","Sohn C.-H.","Choi K.S.","Choi S.H."	Shim	2021	10.1038/s41598-021-89218-z
230	230	N	Review	0	1	0	0	0	0	0	0	0	0	0	0	0	The Role of Radiomics in Lung Cancer: From Screening to Treatment and Follow-Up	"El Ayachy R.","Giraud N.","Giraud P.","Durdux C.","Giraud P.","Burgun A.","Bibault J.E."	ElAyachy	2021	10.3389/fonc.2021.603595
231	231	N	Review	0	0	1	0	0	0	0	0	0	0	0	0	0	Artificial intelligence applications to improve the treatment of locally advanced non-small cell lung cancers	"Hope A.","Verduin M.","Dilling T.J.","Choudhury A.","Fijten R.","Wee L.","Aerts H.J.W.L.","El Naqa I.","Mitchell R.","Vooijs M.","Dekker A.","de Ruysscher D.","Traverso A."	Hope	2021	10.3390/cancers13102382
232	232	N	Review	0	1	0	0	0	0	0	0	0	0	0	0	0	0	"Cao Y.","Zhong X.","Diao W.","Mu J.","Cheng Y.","Jia Z."	Cao	2021	10.3390/cancers13102436
233	233	N	Review	0	1	0	0	0	0	0	0	0	0	0	0	0	Machine learning and radiomics applications in esophageal cancers using non-invasive imaging methods—a critical review of literature	"Xie C.-Y.","Pang C.-L.","Chan B.","Wong E.Y.-Y.","Dou Q.","Vardhanabhuti V."	Xie	2021	10.3390/cancers13102469
234	234	N	Article	0	0	1	0	0	0	0	0	0	0	0	0	0	A multiparametric mri-based radiomics analysis to efficiently classify tumor subregions of glioblastoma: A pilot study in machine learning	"Chiu F.-Y.","Le N.Q.K.","Chen C.-Y."	Chiu	2021	10.3390/jcm10092030
235	235	N	Article	0	0	1	0	0	0	0	0	0	0	0	0	0	Diffusion and perfusion MRI radiomics obtained from deep learning segmentation provides reproducible and comparable diagnostic model to human in post-treatment glioblastoma	"Park J.E.","Ham S.","Kim H.S.","Park S.Y.","Yun J.","Lee H.","Choi S.H.","Kim N."	Park	2021	10.1007/s00330-020-07414-3
236	236	N	Review	0	1	0	0	0	0	0	0	0	0	0	0	0	Bladder cancer in the time of machine learning: Intelligent tools for diagnosis and management	"Gandi C.","Vaccarella L.","Bientinesi R.","Racioppi M.","Pierconti F.","Sacco E."	Gandi	2021	10.1177/0391560320987169
237	237	N	Erratum	0	0	1	0	0	0	0	0	0	0	0	0	0	0	"Wang H.","Wang L.","Lee E.H.","Zheng J.","Zhang W.","Halabi S.","Liu C.","Deng K.","Song J.","Yeom K.W."	Wang	2021	10.1007/s00259-021-05268-5
238	238	N	Article	0	0	1	0	0	0	0	0	0	0	0	0	0	Two-stage deep learning model for fully automated pancreas segmentation on computed tomography: Comparison with intra-reader and inter-reader reliability at full and reduced radiation dose on an external dataset	"Panda A.","Korfiatis P.","Suman G.","Garg S.K.","Polley E.C.","Singh D.P.","Chari S.T.","Goenka A.H."	Panda	2021	10.1002/mp.14782
239	239	N	Article	0	0	1	0	0	0	0	0	0	0	0	0	0	Exploring the predictive value of additional peritumoral regions based on deep learning and radiomics: A multicenter study	"Wu X.","Dong D.","Zhang L.","Fang M.","Zhu Y.","He B.","Ye Z.","Zhang M.","Zhang S.","Tian J."	Wu	2021	10.1002/mp.14767
240	240	N	Article	0	0	0	0	0	0	0	0	0	0	1	0	0	Multi-parametric MRI based radiomics with tumor subregion partitioning for differentiating benign and malignant soft-tissue tumors	"Shang S.","Sun J.","Yue Z.","Wang Y.","Wang X.","Luo Y.","Zhao D.","Yu T.","Jiang X."	Shang	2021	10.1016/j.bspc.2021.102522
241	241	N	Article	0	0	1	0	0	0	0	0	0	0	0	0	0	Semi-supervised GAN-based Radiomics Model for Data Augmentation in Breast Ultrasound Mass Classification	"Pang T.","Wong J.H.D.","Ng W.L.","Chan C.S."	Pang	2021	10.1016/j.cmpb.2021.106018
242	242	N	Article	0	1	0	0	0	0	0	0	0	0	0	0	0	0	"Anderson B.M.","Wahid K.A.","Brock K.K."	Anderson	2021	10.1016/j.prro.2021.02.003
243	243	N	Review	0	1	0	0	0	0	0	0	0	0	0	0	0	Deep learning in histopathology: the path to the clinic	"van der Laak J.","Litjens G.","Ciompi F."	vanderLaak	2021	10.1038/s41591-021-01343-4
244	244	N	Review	0	1	0	0	0	0	0	0	0	0	0	0	0	Radiomic biomarkers of tumor immune biology and immunotherapy response	"Wang J.H.","Wahid K.A.","van Dijk L.V.","Farahani K.","Thompson R.F.","Fuller C.D."	Wang	2021	10.1016/j.ctro.2021.03.006
245	245	N	Review	0	1	0	0	0	0	0	0	0	0	0	0	0	Narrative review of generative adversarial networks in medical and molecular imaging	"Koshino K.","Werner R.A.","Pomper M.G.","Bundschuh R.A.","Toriumi F.","Higuchi T.","Rowe S.P."	Koshino	2021	10.21037/atm-20-6325
246	246	N	Article	0	1	0	0	0	0	0	0	0	0	0	0	0	Radiomics: A Primer for Breast Radiologists	"Grimm L.J."	Grimm	2021	10.1093/jbi/wbab014
247	247	N	Article	0	0	1	0	0	0	0	0	0	0	0	0	0	MRI Based Radiomics Approach With Deep Learning for Prediction of Vessel Invasion in Early-Stage Cervical Cancer	"Jiang X.","Li J.","Kan Y.","Yu T.","Chang S.","Sha X.","Zheng H.","Luo Y.","Wang S."	Jiang	2021	10.1109/TCBB.2019.2963867
248	248	N	Article	0	0	1	0	0	0	0	0	0	0	0	0	0	Multi-View Mammographic Density Classification by Dilated and Attention-Guided Residual Learning	"Li C.","Xu J.","Liu Q.","Zhou Y.","Mou L.","Pu Z.","Xia Y.","Zheng H.","Wang S."	Li	2021	10.1109/TCBB.2020.2970713
249	249	N	Article	0	0	1	0	0	0	0	0	0	0	0	0	0	Breast MRI for Evaluation of Response to Neoadjuvant Therapy	"Reig B.","Lewin A.A.","Du L.","Heacock L.","Toth H.K.","Heller S.L.","Gao Y.","Moy L."	Reig	2021	10.1148/rg.2021200134
250	250	N	Review	0	0	1	0	0	0	0	0	0	0	0	0	0	Current Status of Radiomics and Deep Learning in Liver Imaging	"Chu L.C.","Park S.","Kawamoto S.","Yuille A.L.","Hruban R.H.","Fishman E.K."	Chu	2021	10.1097/RCT.0000000000001169
251	251	N	Conference Abstract	0	1	0	0	0	0	0	0	0	0	0	0	0	Radiomics detects interstitial lung abnormalities (ila) progression in high-risk patients	"Poynton C.","Ash S.","Putman R.K.","Hatabu H.","Tempany C.","Hunninghake G.M.","Washko G.R.","San Jose Estepar R."	Poynton	2021	10.1164/ajrccm-conference.2021.203.1_MeetingAbstracts.A1848
252	252	N	Editorial	0	1	0	0	0	0	0	0	0	0	0	0	0	Special Section Guest Editorial: Radiogenomics in Prognosis and Treatment	"Drukker K.","Kontos D.","Li H."	Drukker	2021	10.1117/1.JMI.8.3.031901
253	253	N	Article	0	0	1	0	0	0	0	0	0	0	0	0	0	Using deep neural networks and interpretability methods to identify gene expression patterns that predict radiomic features and histology in non-small cell lung cancer	"Smedley N.F.","Aberle D.R.","Hsu W."	Smedley	2021	10.1117/1.JMI.8.3.031906
254	254	N	Conference Abstract	0	1	0	0	0	0	0	0	0	0	0	0	0	Global (wholebody) and local (radiomics) PET deep features for outcomes prediction with multi-task multiscale deep neural network model	"Amyan A.","Morard V.","Vera P.","Ruan S.","Modzelewskh R."	Amyan	2021	0
255	255	N	Conference Abstract	0	1	0	0	0	0	0	0	0	0	0	0	0	Consolidating deep learning framework with active contour model for improved PET-CT segmentation	"Yousefirizi F.","Rahmimr A."	Yousefirizi	2021	0
256	256	N	Conference Abstract	0	1	0	0	0	0	0	0	0	0	0	0	0	An original voxel-wise supervised analysis of tumors with multimodal radiomics to highlight predictive biologicalpatterns	"Escobars T.","Vauclin S.","Orlhac F.","Nioche C.","Pineau P.","Buvat I."	Escobars	2021	0
257	257	N	Article	0	1	0	0	0	0	0	0	0	0	0	0	0	Next generation imaging tools: Radiomics and artificial intelligence software future perspectives	"Manni D.","Iacomino A.","Marino A.","Cuccurullo V."	Manni	2021	0
258	258	N	Erratum	0	0	1	0	0	0	0	0	0	0	0	0	0	0	0	0	2021	10.3389/fonc.2021.694094
259	259	N	Review	0	1	0	0	0	0	0	0	0	0	0	0	0	Artificial intelligence in gastroenterology and hepatology: Status and challenges	"Cao J.-S.","Chen M.-Y.","Zhang B.","Hu J.-H.","Li S.-J.","Feng X.","Shen J.-L.","Cai X.-J.","Lu Z.-Y.","Juengpanich S.","Topatana W.","Zhou X.-Y.","Liu Y."	Cao	2021	10.3748/wjg.v27.i16.1664
260	260	N	Review	0	0	1	0	0	0	0	0	0	0	0	0	0	Radiomics and magnetic resonance imaging of rectal cancer: From engineering to clinical practice	"Coppola F.","Giannini V.","Gabelloni M.","Panic J.","Defeudis A.","Lo Monaco S.","Cattabriga A.","Cocozza M.A.","Pastore L.V.","Polici M.","Caruso D.","Laghi A.","Regge D.","Neri E.","Golfieri R.","Faggioni L."	Coppola	2021	10.3390/diagnostics11050756
261	261	N	Article	0	0	1	0	0	0	0	0	0	0	0	0	0	Development and Validation of a Nomogram for Preoperative Prediction of Lymph Node Metastasis in Lung Adenocarcinoma Based on Radiomics Signature and Deep Learning Signature	"Ran J.","Cao R.","Cai J.","Yu T.","Zhao D.","Wang Z."	Ran	2021	10.3389/fonc.2021.585942
262	262	N	Review	0	1	0	0	0	0	0	0	0	0	0	0	0	The Use of Artificial Intelligence in Automation in the Fields of Gynaecology and Obstetrics - An Assessment of the State of Play	"Weichert J.","Welp A.","Scharf J.L.","Dracopoulos C.","Becker W.-H.","Gembicki M."	Weichert	2021	10.1055/a-1522-3029
263	263	N	Article	0	0	1	0	0	0	0	0	0	0	0	0	0	Automated detection and segmentation of thoracic lymph nodes from CT using 3D foveal fully convolutional neural networks	"Iuga A.-I.","Carolus H.","Höink A.J.","Brosch T.","Klinder T.","Maintz D.","Persigehl T.","Baeßler B.","Püsken M."	Iuga	2021	10.1186/s12880-021-00599-z
264	264	N	Article	0	0	1	0	0	0	0	0	0	0	0	0	0	0	"Liberini V.","Laudicella R.","Capozza M.","Huellner M.W.","Burger I.A.","Baldari S.","Terreno E.","Deandreis D."	Liberini	2021	10.3390/molecules26082201
265	265	N	Article	0	0	0	0	1	0	0	0	0	0	0	0	0	A novel image signature-based radiomics method to achieve precise diagnosis and prognostic stratification of gliomas	"Luo H.","Zhuang Q.","Wang Y.","Abudumijiti A.","Shi K.","Rominger A.","Chen H.","Yang Z.","Tran V.","Wu G.","Li Z.","Fan Z.","Qi Z.","Guo Y.","Yu J.","Shi Z."	Luo	2021	10.1038/s41374-020-0472-x
266	266	N	Review	0	0	1	0	0	0	0	0	0	0	0	0	0	0	"Ibrahim A.","Primakov S.","Beuque M.","Woodruff H.C.","Halilaj I.","Wu G.","Refaee T.","Granzier R.","Widaatalla Y.","Hustinx R.","Mottaghy F.M.","Lambin P."	Ibrahim	2021	10.1016/j.ymeth.2020.05.022
267	267	N	Review	0	0	1	0	0	0	0	0	0	0	0	0	0	0	"Lohmann P.","Galldiks N.","Kocher M.","Heinzel A.","Filss C.P.","Stegmayr C.","Mottaghy F.M.","Fink G.R.","Jon Shah N.","Langen K.-J."	Lohmann	2021	10.1016/j.ymeth.2020.06.003
268	268	N	Review	0	0	1	0	0	0	0	0	0	0	0	0	0	Artificial intelligence and radiomics in pediatric molecular imaging	"Wagner M.W.","Bilbily A.","Beheshti M.","Shammas A.","Vali R."	Wagner	2021	10.1016/j.ymeth.2020.06.008
269	269	N	Review	0	1	0	0	0	0	0	0	0	0	0	0	0	Automation of data analysis in molecular cancer imaging and its potential impact on future clinical practice	"Theek B.","Magnuska Z.","Gremse F.","Hahn H.","Schulz V.","Kiessling F."	Theek	2021	10.1016/j.ymeth.2020.06.019
270	270	N	Editorial	0	1	0	0	0	0	0	0	0	0	0	0	0	ECR 2020—current status and trends in genitourinary research	"Ivanac G."	Ivanac	2021	10.1007/s00330-020-07383-7
271	271	N	Article	0	0	1	0	0	0	0	0	0	0	0	0	0	Potentials and caveats of AI in hybrid imaging	"Shiyam Sundar L.K.","Muzik O.","Buvat I.","Bidaut L.","Beyer T."	ShiyamSundar	2021	10.1016/j.ymeth.2020.10.004
272	272	N	Article	0	0	0	0	0	1	0	0	0	0	0	0	0	0	"Chianca V.","Cuocolo R.","Gitto S.","Albano D.","Merli I.","Badalyan J.","Cortese M.C.","Messina C.","Luzzati A.","Parafioriti A.","Galbusera F.","Brunetti A.","Sconfienza L.M."	Chianca	2021	10.1016/j.ejrad.2021.109586
273	273	N	Article	0	0	1	0	0	0	0	0	0	0	0	0	0	Ultrasound-based deep learning radiomics in the assessment of pathological complete response to neoadjuvant chemotherapy in locally advanced breast cancer	"Jiang M.","Li C.-L.","Luo X.-M.","Chuan Z.-R.","Lv W.-Z.","Li X.","Cui X.-W.","Dietrich C.F."	Jiang	2021	10.1016/j.ejca.2021.01.028
274	274	N	Article	0	1	0	0	0	0	0	0	0	0	0	0	0	0	"Gu D.","Liu G.","Xue Z."	Gu	2021	10.1016/j.compmedimag.2021.101886
275	275	N	Article	0	0	0	1	0	0	0	0	0	0	0	0	0	An artificial-intelligence lung imaging analysis system (ALIAS) for population-based nodule computing in CT scans	"Chen L.","Gu D.","Chen Y.","Shao Y.","Cao X.","Liu G.","Gao Y.","Wang Q.","Shen D."	Chen	2021	10.1016/j.compmedimag.2021.101899
276	276	N	Review	0	1	0	0	0	0	0	0	0	0	0	0	0	Radiomic and genomic machine learning method performance for prostate cancer diagnosis: Systematic literature review	"Castaldo R.","Cavaliere C.","Soricelli A.","Salvatore M.","Pecchia L.","Franzese M."	Castaldo	2021	10.2196/22394
277	277	N	Editorial	0	1	0	0	0	0	0	0	0	0	0	0	0	Imaging biomarkers to assess response to immune checkpoint inhibitors in solid tumors to tailor therapy	"Summers R.M."	Summers	2021	10.1148/RADIOL.2021204407
278	278	N	Article	0	0	1	0	0	0	0	0	0	0	0	0	0	Automated detection of dental artifacts for large-scale radiomic analysis in radiation oncology	"Arrowsmith C.","Reiazi R.","Welch M.L.","Kazmierski M.","Patel T.","Rezaie A.","Tadic T.","Bratman S.","Haibe-Kains B."	Arrowsmith	2021	10.1016/j.phro.2021.04.001
279	279	N	Article	0	0	1	0	0	0	0	0	0	0	0	0	0	Improving the Prediction of Benign or Malignant Breast Masses Using a Combination of Image Biomarkers and Clinical Parameters	"Cui Y.","Li Y.","Xing D.","Bai T.","Dong J.","Zhu J."	Cui	2021	10.3389/fonc.2021.629321
280	280	N	Article	0	0	1	0	0	0	0	0	0	0	0	0	0	Deep learning classification of lung cancer histology using CT images	"Chaunzwa T.L.","Hosny A.","Xu Y.","Shafer A.","Diao N.","Lanuti M.","Christiani D.C.","Mak R.H.","Aerts H.J.W.L."	Chaunzwa	2021	10.1038/s41598-021-84630-x
281	281	N	Article	0	0	1	0	0	0	0	0	0	0	0	0	0	Assessment of liver metastases radiomic feature reproducibility with deep-learning-based semi-automatic segmentation software	"Wang L.","Tan J.","Ge Y.","Tao X.","Cui Z.","Fei Z.","Lu J.","Zhang H.","Pan Z."	Wang	2021	10.1177/0284185120922822
282	282	N	Article	0	0	1	0	0	0	0	0	0	0	0	0	0	Preoperative identification of microvascular invasion in hepatocellular carcinoma by XGBoost and deep learning	"Jiang Y.-Q.","Cao S.-E.","Cao S.","Chen J.-N.","Wang G.-Y.","Shi W.-Q.","Deng Y.-N.","Cheng N.","Ma K.","Zeng K.-N.","Yan X.-J.","Yang H.-Z.","Huan W.-J.","Tang W.-M.","Zheng Y.","Shao C.-K.","Wang J.","Yang Y.","Chen G.-H."	Jiang	2021	10.1007/s00432-020-03366-9
283	283	N	Review	0	0	1	0	0	0	0	0	0	0	0	0	0	Radiogenomics in colorectal cancer	"Badic B.","Tixier F.","Rest C.C.L.","Hatt M.","Visvikis D."	Badic	2021	10.3390/cancers13050973
284	284	N	Article	0	0	0	0	0	0	1	0	0	0	0	0	0	Artificial intelligence applied to chest x-ray for differential diagnosis of covid-19 pneumonia	"Salvatore C.","Interlenghi M.","Monti C.B.","Ippolito D.","Capra D.","Cozzi A.","Schiaffino S.","Polidori A.","Gandola D.","Alì M.","Castiglioni I.","Messa C.","Sardanelli F."	Salvatore	2021	10.3390/diagnostics11030530
285	285	N	Review	0	0	1	0	0	0	0	0	0	0	0	0	0	Radiomics in PET/CT: Current Status and Future AI-Based Evolutions	"Hatt M.","Cheze Le Rest C.","Antonorsi N.","Tixier F.","Tankyevych O.","Jaouen V.","Lucia F.","Bourbonne V.","Schick U.","Badic B.","Visvikis D."	Hatt	2021	10.1053/j.semnuclmed.2020.09.002
286	286	N	Review	0	1	0	0	0	0	0	0	0	0	0	0	0	Artificial Intelligence for Response Evaluation With PET/CT	"Wei L.","El Naqa I."	Wei	2021	10.1053/j.semnuclmed.2020.10.003
287	287	N	Article	0	0	0	0	0	1	0	0	0	0	0	0	0	Reproducible and Interpretable Spiculation Quantification for Lung Cancer Screening	"Choi W.","Nadeem S.","Alam S.R.","Deasy J.O.","Tannenbaum A.","Lu W."	Choi	2021	10.1016/j.cmpb.2020.105839
288	288	N	Article	0	0	1	0	0	0	0	0	0	0	0	0	0	Radiomics and deep learning in liver diseases	"Sung Y.S.","Park B.","Park H.J.","Lee S.S."	Sung	2021	10.1111/jgh.15414
289	289	N	Article	0	1	0	0	0	0	0	0	0	0	0	0	0	Artificial intelligence in the diagnosis and management of hepatocellular carcinoma	"Sato M.","Tateishi R.","Yatomi Y.","Koike K."	Sato	2021	10.1111/jgh.15413
290	290	N	Article	0	1	0	0	0	0	0	0	0	0	0	0	0	Analyzing magnetic resonance imaging data from glioma patients using deep learning	"Menze B.","Isensee F.","Wiest R.","Wiestler B.","Maier-Hein K.","Reyes M.","Bakas S."	Menze	2021	10.1016/j.compmedimag.2020.101828
291	291	N	Review	0	0	1	0	0	0	0	0	0	0	0	0	0	Artificial intelligence for the diagnosis of lymph node metastases in patients with abdominopelvic malignancy: A systematic review and meta-analysis	"Bedrikovetski S.","Dudi-Venkata N.N.","Maicas G.","Kroon H.M.","Seow W.","Carneiro G.","Moore J.W.","Sammour T."	Bedrikovetski	2021	10.1016/j.artmed.2021.102022
292	292	N	Review	0	0	1	0	0	0	0	0	0	0	0	0	0	AI applications to medical images: From machine learning to deep learning	"Castiglioni I.","Rundo L.","Codari M.","Di Leo G.","Salvatore C.","Interlenghi M.","Gallivanone F.","Cozzi A.","D'Amico N.C.","Sardanelli F."	Castiglioni	2021	10.1016/j.ejmp.2021.02.006
293	293	N	Article	0	0	0	1	0	0	0	0	0	0	0	0	0	Addressing signal alterations induced in CT images by deep learning processing: A preliminary phantom study	"Doria S.","Valeri F.","Lasagni L.","Sanguineti V.","Ragonesi R.","Akbar M.U.","Gnerucci A.","Del Bue A.","Marconi A.","Risaliti G.","Grigioni M.","Miele V.","Sona D.","Cisbani E.","Gori C.","Taddeucci A."	Doria	2021	10.1016/j.ejmp.2021.02.022
294	294	N	Conference Abstract	0	1	0	0	0	0	0	0	0	0	0	0	0	ES23.05 GGN Issues	"Wu N."	Wu	2021	10.1016/j.jtho.2021.01.051
295	295	N	Article	0	0	1	0	0	0	0	0	0	0	0	0	0	Artificial intelligence: Deep learning in oncological radiomics and challenges of interpretability and data harmonization	"Papadimitroulas P.","Brocki L.","Christopher Chung N.","Marchadour W.","Vermet F.","Gaubert L.","Eleftheriadis V.","Plachouris D.","Visvikis D.","Kagadis G.C.","Hatt M."	Papadimitroulas	2021	10.1016/j.ejmp.2021.03.009
296	296	N	Review	0	1	0	0	0	0	0	0	0	0	0	0	0	Digital diagnostics and artificial intelligence in prostate cancer treatment in 5 years from now	"Cimadamore A.","Cheng L.","Scarpelli M.","Lopez-Beltran A.","Montironi R."	Cimadamore	2021	10.21037/tau-2021-01
297	297	N	Article	0	0	1	0	0	0	0	0	0	0	0	0	0	Artificial intelligence applications in medical imaging: A review of the medical physics research in Italy	"Avanzo M.","Porzio M.","Lorenzon L.","Milan L.","Sghedoni R.","Russo G.","Massafra R.","Fanizzi A.","Barucci A.","Ardu V.","Branchini M.","Giannelli M.","Gallio E.","Cilla S.","Tangaro S.","Lombardi A.","Pirrone G.","De Martin E.","Giuliano A.","Belmonte G.","Russo S.","Rampado O.","Mettivier G."	Avanzo	2021	10.1016/j.ejmp.2021.04.010
298	298	N	Editorial	0	1	0	0	0	0	0	0	0	0	0	0	0	Focus issue: Artificial intelligence in medical physics	"Zanca F.","Avanzo M.","Colgan N.","Crijns W.","Guidi G.","Hernandez-Giron I.","Kagadis G.C.","Diaz O.","Zaidi H.","Russo P.","Toma-Dasu I.","Kortesniemi M."	Zanca	2021	10.1016/j.ejmp.2021.05.008
299	299	N	Article	0	1	0	0	0	0	0	0	0	0	0	0	0	The International Radiomics Platform - An Initiative of the German and Austrian Radiological Societies - First Application Examples	"Overhoff D.","Kohlmann P.","Frydrychowicz A.","Gatidis S.","Loewe C.","Moltz J.","Kuhnigk J.-M.","Gutberlet M.","Winter H.","Völker M.","Hahn H.","Schoenberg S.O.","Attenberger U.","Bamberg F.","Baeβler B.","Barkhausen J.","Forsting M.","Furtner-Srajer J.","Gatidis S.","Gutberlet M.","Hahn H.K.","Herold C.","Kaindl A.","Kather J.","Kikinis R.","Kohlmann P.","Krause B.J.","Krombach G.","Ladd M.E.…	Overhoff	2021	10.1055/a-1244-2775
300	300	N	Article	0	0	0	0	1	0	0	0	0	0	0	0	0	3D Context-Aware Convolutional Neural Network for False Positive Reduction in Clustered Microcalcifications Detection	"Zheng J.","Sun H.","Wu S.","Jiang K.","Peng Y.","Yang X.","Zhang F.","Li M."	Zheng	2021	10.1109/JBHI.2020.3003316
301	301	N	Conference Abstract	0	1	0	0	0	0	0	0	0	0	0	0	0	Deep learning radiomics in cancer imaging	"Hosny A."	Hosny	2021	10.1158/1557-3265.ADI21-IA-05
302	302	N	Conference Abstract	0	1	0	0	0	0	0	0	0	0	0	0	0	Shape features predicting intrahepatic progression-free and overall survival for SBRT treated HCC patients using radiomics and deep learning based survival models	"Wei L.","Jiang J.","Veeraraghavan H.","Naqa I.E."	Wei	2021	10.1158/1557-3265.ADI21-PO-041
303	303	N	Conference Abstract	0	1	0	0	0	0	0	0	0	0	0	0	0	Artificial intelligence in cancer imaging	"Aerts H."	Aerts	2021	10.1158/1557-3265.ADI21-IA-06
304	304	N	Conference Abstract	0	1	0	0	0	0	0	0	0	0	0	0	0	Radiomics for head and neck cancer prognostication: Results from the RADCURE machine learning challenge	"Kazmierski M.","Welch M.","Haibe-Kains B."	Kazmierski	2021	10.1158/1557-3265.ADI21-PO-030
305	305	N	Conference Abstract	0	1	0	0	0	0	0	0	0	0	0	0	0	Improving lung cancer survival analysis from CT images by saliency sampling	"Vo H.T.","Kang S.-R.","Oh I.-J.","Kim S.-H."	Vo	2021	10.1158/1557-3265.ADI21-PO-038
306	306	N	Conference Abstract	0	1	0	0	0	0	0	0	0	0	0	0	0	Radiomics and AI-based treatment decision support for non-small cell lung cancer	"Mu W.","Jiang L.","Zhang J.","Shi Y.","Gray J.E.","Zhao X.","Sun X.","Tian J.","Schabath M.B.","Gillies R.J."	Mu	2021	10.1158/1557-3265.ADI21-PR-03
307	307	N	Article	0	0	1	0	0	0	0	0	0	0	0	0	0	Computer-aided diagnosis of masses in breast computed tomography imaging: Deep learning model with combined handcrafted and convolutional radiomic features	"Caballo M.","Hernandez A.M.","Lyu S.H.","Teuwen J.","Mann R.M.","Van Ginneken B.","Boone J.M.","Sechopoulos I."	Caballo	2021	10.1117/1.JMI.8.2.024501
308	308	N	Article	0	0	1	0	0	0	0	0	0	0	0	0	0	A deep learning integrated radiomics model for identification of coronavirus disease 2019 using computed tomography	"Zhang X.","Wang D.","Shao J.","Tian S.","Tan W.","Ma Y.","Xu Q.","Ma X.","Li D.","Chai J.","Wang D.","Liu W.","Lin L.","Wu J.","Xia C.","Zhang Z."	Zhang	2021	10.1038/s41598-021-83237-6
309	309	N	Article	0	0	0	1	0	0	0	0	0	0	0	0	0	Parallel pathway dense neural network with weighted fusion structure for brain tumor segmentation	"Ye F.","Zheng Y.","Ye H.","Han X.","Li Y.","Wang J.","Pu J."	Ye	2021	10.1016/j.neucom.2020.11.005
310	310	N	Article	0	0	1	0	0	0	0	0	0	0	0	0	0	Assessment of Radiomics and Deep Learning for the Segmentation of Fetal and Maternal Anatomy in Magnetic Resonance Imaging and Ultrasound	"Torrents-Barrena J.","Monill N.","Piella G.","Gratacós E.","Eixarch E.","Ceresa M.","González Ballester M.A."	Torrents-Barrena	2021	10.1016/j.acra.2019.11.006
311	311	N	Article	0	0	1	0	0	0	0	0	0	0	0	0	0	Preoperative Prediction of Ki-67 Status in Breast Cancer with Multiparametric MRI Using Transfer Learning	"Liu W.","Cheng Y.","Liu Z.","Liu C.","Cattell R.","Xie X.","Wang Y.","Yang X.","Ye W.","Liang C.","Li J.","Gao Y.","Huang C.","Liang C."	Liu	2021	10.1016/j.acra.2020.02.006
312	312	N	Article	0	0	1	0	0	0	0	0	0	0	0	0	0	Histologic subtype classification of non-small cell lung cancer using PET/CT images	"Han Y.","Ma Y.","Wu Z.","Zhang F.","Zheng D.","Liu X.","Tao L.","Liang Z.","Yang Z.","Li X.","Huang J.","Guo X."	Han	2021	10.1007/s00259-020-04771-5
313	313	N	Review	0	0	1	0	0	0	0	0	0	0	0	0	0	Computational Radiology in Breast Cancer Screening and Diagnosis Using Artificial Intelligence	"Tran W.T.","Sadeghi-Naini A.","Lu F.-I.","Gandhi S.","Meti N.","Brackstone M.","Rakovitch E.","Curpen B."	Tran	2021	10.1177/0846537120949974
314	314	N	Article	0	0	1	0	0	0	0	0	0	0	0	0	0	Imaging‐based staging of hepatic fibrosis in patients with hepatitis b: A dynamic radiomics model based on gd‐eob‐dtpa‐enhanced mri	"Zheng R.","Shi C.","Wang C.","Shi N.","Qiu T.","Chen W.","Shi Y.","Wang H."	Zheng	2021	10.3390/biom11020307
315	315	N	Review	0	1	0	0	0	0	0	0	0	0	0	0	0	Ai-based radiological imaging for hcc: Current status and future of ultrasound	"Maruyama H.","Yamaguchi T.","Nagamatsu H.","Shiina S."	Maruyama	2021	10.3390/diagnostics11020292
316	316	N	Article	0	0	1	0	0	0	0	0	0	0	0	0	0	A systematic review and meta-analysis of the prognostic value of radiomics based models in non-small cell lung cancer treated with curative radiotherapy	"Kothari G.","Korte J.","Lehrer E.J.","Zaorsky N.G.","Lazarakis S.","Kron T.","Hardcastle N.","Siva S."	Kothari	2021	10.1016/j.radonc.2020.10.023
317	317	N	Article	0	0	0	1	0	0	0	0	0	0	0	0	0	Deep learning segmentation of Primary Sjögren's syndrome affected salivary glands from ultrasonography images	"Vukicevic A.M.","Radovic M.","Zabotti A.","Milic V.","Hocevar A.","Callegher S.Z.","De Lucia O.","De Vita S.","Filipovic N."	Vukicevic	2021	10.1016/j.compbiomed.2020.104154
318	318	N	Article	0	0	1	0	0	0	0	0	0	0	0	0	0	Survival prediction of patients suffering from glioblastoma based on two-branch DenseNet using multi-channel features	"Fu X.","Chen C.","Li D."	Fu	2021	10.1007/s11548-021-02313-4
319	319	N	Review	0	0	1	0	0	0	0	0	0	0	0	0	0	Novel Liquid Biomarkers and Innovative Imaging for Kidney Cancer Diagnosis: What Can Be Implemented in Our Practice Today? A Systematic Review of the Literature	"Campi R.","Stewart G.D.","Staehler M.","Dabestani S.","Kuczyk M.A.","Shuch B.M.","Finelli A.","Bex A.","Ljungberg B.","Capitanio U."	Campi	2021	10.1016/j.euo.2020.12.011
320	320	N	Article	0	1	0	0	0	0	0	0	0	0	0	0	0	Applications of artificial intelligence in pancreatic and biliary diseases	"Chen P.-T.","Chang D.","Wu T.","Wu M.-S.","Wang W.","Liao W.-C."	Chen	2021	10.1111/jgh.15380
321	321	N	Conference Abstract	0	1	0	0	0	0	0	0	0	0	0	0	0	Artificial intelligence for the diagnosis of lymph node metastases in patients with abdominopelvic malignancy: a systematic review and meta-analysis.	"Bedrikovetski S.","Dudi-Venkata N.","Maicas G.","Kroon H.","Seow W.","Carneiro G.","Moore J.","Sammour T."	Bedrikovetski	2021	10.1016/j.ejso.2020.11.197
322	322	N	Article	0	0	1	0	0	0	0	0	0	0	0	0	0	A deep survival interpretable radiomics model of hepatocellular carcinoma patients	"Wei L.","Owen D.","Rosen B.","Guo X.","Cuneo K.","Lawrence T.S.","Ten Haken R.","El Naqa I."	Wei	2021	10.1016/j.ejmp.2021.02.013
323	323	N	Article	0	0	1	0	0	0	0	0	0	0	0	0	0	Multi-modal magnetic resonance imaging-based grading analysis for gliomas by integrating radiomics and deep features	"Ning Z.","Luo J.","Xiao Q.","Cai L.","Chen Y.","Yu X.","Wang J.","Zhang Y."	Ning	2021	10.21037/atm-20-4076
324	324	N	Review	0	0	1	0	0	0	0	0	0	0	0	0	0	Radiomics and artificial intelligence in lung cancer screening	"Binczyk F.","Prazuch W.","Bozek P.","Polanska J."	Binczyk	2021	10.21037/tlcr-20-708
325	325	N	Article	0	1	0	0	0	0	0	0	0	0	0	0	0	Latest CT technologies in lung cancer screening: Protocols and radiation dose reduction	"Vonder M.","Dorrius M.D.","Vliegenthart R."	Vonder	2021	10.21037/tlcr-20-808
326	326	N	Article	0	0	1	0	0	0	0	0	0	0	0	0	0	Fully automated hybrid approach to predict the IDH mutation status of gliomas via deep learning and radiomics	"Choi Y.S.","Bae S.","Chang J.H.","Kang S.-G.","Kim S.H.","Kim J.","Rim T.H.","Choi S.H.","Jain R.","Lee S.-K."	Choi	2021	10.1093/neuonc/noaa177
327	327	N	Article	0	0	1	0	0	0	0	0	0	0	0	0	0	Quantitative Assessment of Chest CT Patterns in COVID-19 and Bacterial Pneumonia Patients: a Deep Learning Perspective	"Kang M.","Hong K.S.","Chikontwe P.","Luna M.","Jang J.G.","Park J.","Shin K.C.","Park S.H.","Ahn J.H."	Kang	2021	10.3346/jkms.2021.36.e46
328	328	N	Article	0	0	1	0	0	0	0	0	0	0	0	0	0	Improving prognostic performance in resectable pancreatic ductal adenocarcinoma using radiomics and deep learning features fusion in CT images	"Zhang Y.","Lobo-Mueller E.M.","Karanicolas P.","Gallinger S.","Haider M.A.","Khalvati F."	Zhang	2021	10.1038/s41598-021-80998-y
329	329	N	Article	0	0	0	1	0	0	0	0	0	0	0	0	0	Automated detection and delineation of hepatocellular carcinoma on multiphasic contrast-enhanced MRI using deep learning	"Bousabarah K.","Letzen B.","Tefera J.","Savic L.","Schobert I.","Schlachter T.","Staib L.H.","Kocher M.","Chapiro J.","Lin M.D."	Bousabarah	2021	10.1007/s00261-020-02604-5
330	330	Y	Article	32776391	0	0	0	0	0	0	0	0	0	0	0	0	MRI-Based Deep-Learning Model for Distant Metastasis-Free Survival in Locoregionally Advanced Nasopharyngeal Carcinoma	"Zhang L.","Wu X.","Liu J.","Zhang B.","Mo X.","Chen Q.","Fang J.","Wang F.","Li M.","Chen Z.","Liu S.","Chen L.","You J.","Jin Z.","Tang B.","Dong D.","Zhang S."	Zhang	2021	10.1002/jmri.27308
331	331	N	Article	0	0	1	0	0	0	0	0	0	0	0	0	0	Deep learning-based radiomics predicts response to chemotherapy in colorectal liver metastases	"Wei J.","Cheng J.","Gu D.","Chai F.","Hong N.","Wang Y.","Tian J."	Wei	2021	10.1002/mp.14563
332	332	N	Review	0	0	1	0	0	0	0	0	0	0	0	0	0	Artificial intelligence in breast mri radiogenomics: Towards accurate prediction of neoadjuvant chemotherapy responses	"Yin X.-X.","Jin Y.","Gao M.","Hadjiloucas S."	Yin	2021	10.2174/1573405616666200825161921
333	333	N	Review	0	0	1	0	0	0	0	0	0	0	0	0	0	MRI evaluation of complete response of locally advanced rectal cancer after neoadjuvant therapy: Current status and future trends	"Xu Q.","Xu Y.","Sun H.","Jiang T.","Xie S.","Ooi B.Y.","Ding Y."	Xu	2021	10.2147/CMAR.S309252
334	334	N	Article	0	0	1	0	0	0	0	0	0	0	0	0	0	Computed tomography-based deep-learning prediction of neoadjuvant chemoradiotherapy treatment response in esophageal squamous cell carcinoma	"Hu Y.","Xie C.","Yang H.","Ho J.W.K.","Wen J.","Han L.","Lam K.-O.","Wong I.Y.H.","Law S.Y.K.","Chiu K.W.H.","Vardhanabhuti V.","Fu J."	Hu	2021	10.1016/j.radonc.2020.09.014
335	335	N	Article	0	0	1	0	0	0	0	0	0	0	0	0	0	Integrative analysis for COVID-19 patient outcome prediction	"Chao H.","Fang X.","Zhang J.","Homayounieh F.","Arru C.D.","Digumarthy S.R.","Babaei R.","Mobin H.K.","Mohseni I.","Saba L.","Carriero A.","Falaschi Z.","Pasche A.","Wang G.","Kalra M.K.","Yan P."	Chao	2021	10.1016/j.media.2020.101844
336	336	N	Article	0	0	1	0	0	0	0	0	0	0	0	0	0	Lung cancer histology classification from CT images based on radiomics and deep learning models	"Marentakis P.","Karaiskos P.","Kouloulias V.","Kelekis N.","Argentos S.","Oikonomopoulos N.","Loukas C."	Marentakis	2021	10.1007/s11517-020-02302-w
337	337	N	Review	0	0	1	0	0	0	0	0	0	0	0	0	0	Artiﬁcial intelligence applications for oncological positron emission tomography imaging	"Li W.","Liu H.","Cheng F.","Li Y.","Li S.","Yan J."	Li	2021	10.1016/j.ejrad.2020.109448
338	338	N	Note	0	1	0	0	0	0	0	0	0	0	0	0	0	0	"Chung C.","Kalpathy-Cramer J.","Knopp M.V.","Jaffray D.A."	Chung	2021	10.1016/j.jacr.2020.09.050
339	339	N	Article in Press	0	0	1	0	0	0	0	0	0	0	0	0	0	Artificial intelligence: a critical review of current applications in pancreatic imaging	"Barat M.","Chassagnon G.","Dohan A.","Gaujoux S.","Coriat R.","Hoeffel C.","Cassinotto C.","Soyer P."	Barat	2021	10.1007/s11604-021-01098-5
340	340	N	Article	0	0	0	0	1	0	0	0	0	0	0	0	0	Assessing PD-L1 expression in non-small cell lung cancer and predicting responses to immune checkpoint inhibitors using deep learning on computed tomography images	"Tian P.","He B.","Mu W.","Liu K.","Liu L.","Zeng H.","Liu Y.","Jiang L.","Zhou P.","Huang Z.","Dong D.","Li W."	Tian	2021	10.7150/thno.48027
341	341	N	Article	0	0	0	0	0	0	1	0	0	0	0	0	0	Deep learning radiomics model accurately predicts hepatocellular carcinoma occurrence in chronic hepatitis B patients: a five-year follow-up	"Jin J.","Yao Z.","Zhang T.","Zeng J.","Wu L.","Wu M.","Wang J.","Wang Y.","Yu J.","Zheng R."	Jin	2021	0
342	342	N	Article	0	0	0	0	0	0	0	0	0	1	0	0	0	A multi-omics-based serial deep learning approach to predict clinical outcomes of single-agent anti-PD-1/PD-L1 immunotherapy in advanced stage non-small-cell lung cancer	"Yang Y.","Yang J.","Shen L.","Chen J.","Xia L.","Ni B.","Ge L.","Wang Y.","Lu S."	Yang	2021	0
343	343	N	Review	0	1	0	0	0	0	0	0	0	0	0	0	0	0	"Hishida T."	Hishida	2021	10.2482/HAIGAN.61.3
344	344	N	Article	0	0	1	0	0	0	0	0	0	0	0	0	0	Handcrafted and Deep Learning-Based Radiomic Models Can Distinguish GBM from Brain Metastasis	"Liu Z.","Jiang Z.","Meng L.","Yang J.","Liu Y.","Zhang Y.","Peng H.","Li J.","Xiao G.","Zhang Z.","Zhou R."	Liu	2021	10.1155/2021/5518717
345	345	N	Article	0	0	1	0	0	0	0	0	0	0	0	0	0	0	"Van Dijk L.V.","Fuller C.D."	VanDijk	2021	10.1200/EDBK_320951
346	346	N	Article	0	0	1	0	0	0	0	0	0	0	0	0	0	Preoperative prediction of cytokeratin 19 expression for hepatocellular carcinoma with deep learning radiomics based on gadoxetic acid-enhanced magnetic resonance imaging	"Chen Y.","Chen J.","Zhang Y.","Lin Z.","Wang M.","Huang L.","Huang M.","Tang M.","Zhou X.","Peng Z.","Huang B.","Feng S.-T."	Chen	2021	10.2147/JHC.S313879
347	347	N	Article in Press	0	0	1	0	0	0	0	0	0	0	0	0	0	Emerging Techniques in Cardiac Magnetic Resonance Imaging	"Guo R.","Weingärtner S.","Šiurytė P.","T. Stoeck C.","Füetterer M.","E. Campbell-Washburn A.","Suinesiaputra A.","Jerosch-Herold M.","Nezafat R."	Guo	2021	10.1002/jmri.27848
348	348	N	Article	0	0	1	0	0	0	0	0	0	0	0	0	0	Review of statistical methods for evaluating the performance of survival or other time-to-event prediction models (From conventional to deep learning approaches)	"Park S.Y.","Park J.E.","Kim H.","Park S.H."	Park	2021	10.3348/kjr.2021.0223
349	349	N	Article in Press	0	0	1	0	0	0	0	0	0	0	0	0	0	Differentiating Benign from Malignant Renal Tumors Using T2- and Diffusion-Weighted Images: A Comparison of Deep Learning and Radiomics Models Versus Assessment from Radiologists	"Xu Q.","Zhu Q.","Liu H.","Chang L.","Duan S.","Dou W.","Li S.","Ye J."	Xu	2021	10.1002/jmri.27900
350	350	N	Article	0	0	0	1	0	0	0	0	0	0	0	0	0	Automated segmentation of osteoblastic vertebral metastasis: a radiomics approach	"Clement A.","Whyne C.","Hardisty M."	Clement	2021	10.1080/21681163.2021.1910076
351	351	N	Article	0	0	1	0	0	0	0	0	0	0	0	0	0	Deep learning-based prediction of future extrahepatic metastasis and macrovascular invasion in hepatocellular carcinoma	"Fu S.","Pan M.","Zhang J.","Zhang H.","Tang Z.","Li Y.","Mu W.","Huang J.","Dong D.","Duan C.","Li X.","Wang S.","Chen X.","He X.","Yan J.","Lu L.","Tian J."	Fu	2021	10.2147/JHC.S319639
352	352	N	Article	0	0	1	0	0	0	0	0	0	0	0	0	0	Artificial neural networks in cardiovascular diseases and its potential for clinical application in molecular imaging	"Laudicella R.","Comelli A.","Stefano A.","Szostek M.","Croce L.","Vento A.","Spataro A.","Danilo Comis A.","La Torre F.","Gaeta M.","Baldari S.","Alongi P."	Laudicella	2021	10.2174/1874471013666200621191259
353	353	N	Article in Press	0	0	1	0	0	0	0	0	0	0	0	0	0	The augmented radiologist: artificial intelligence in the practice of radiology	"Sorantin E.","Grasser M.G.","Hemmelmayr A.","Tschauner S.","Hrzic F.","Weiss V.","Lacekova J.","Holzinger A."	Sorantin	2021	10.1007/s00247-021-05177-7
354	354	N	Article	0	0	1	0	0	0	0	0	0	0	0	0	0	Radiomics Analysis Based on Automatic Image Segmentation of DCE-MRI for Predicting Triple-Negative and Nontriple-Negative Breast Cancer	"Ma M.","Gan L.","Jiang Y.","Qin N.","Li C.","Zhang Y.","Wang X."	Ma	2021	10.1155/2021/2140465
355	355	N	Article	0	0	1	0	0	0	0	0	0	0	0	0	0	Deep Learning for Intelligent Recognition and Prediction of Endometrial Cancer	"Zhang Y.","Gong C.","Zheng L.","Li X.","Yang X."	Zhang	2021	10.1155/2021/1148309
356	356	N	Review	0	1	0	0	0	0	0	0	0	0	0	0	0	Current status and potential utility of artificial intelligence in diagnostic imaging of lung cancer	"Kido S."	Kido	2021	10.2482/haigan.61.282
357	357	N	Article	0	0	0	0	0	0	1	0	0	0	0	0	0	Texture analysis in the evaluation of covid-19 pneumonia in chest x-ray images: A proof of concept study	"Cavallo A.U.","Troisi J.","Forcina M.","Mari P.-V.","Forte V.","Sperandio M.","Pagano S.","Cavallo P.","Floris R.","Garaci F."	Cavallo	2021	10.2174/1573405617999210112195450
358	358	N	Article in Press	0	0	1	0	0	0	0	0	0	0	0	0	0	Deep learning and radiomics based automatic diagnosis of hippocampal sclerosis	"Zhang D.","Tong Y.","Hu Z.","Wu G.","He J.","Fan Z.","Wu D.","Feng R.","Lang L.","Hu J.","Chen L.","Yu J."	Zhang	2021	10.1080/00207454.2021.2018428
359	359	N	Review	0	1	0	0	0	0	0	0	0	0	0	0	0	Applications of artificial intelligence in prostate cancer imaging	"Baltzer P.A.T.","Clauser P."	Baltzer	2021	10.1097/MOU.0000000000000887
360	360	N	Article	0	0	1	0	0	0	0	0	0	0	0	0	0	Intelligent Dermatologist Tool for Classifying Multiple Skin Cancer Subtypes by Incorporating Manifold Radiomics Features Categories	"Attallah O.","Sharkas M."	Attallah	2021	10.1155/2021/7192016
361	361	N	Article	0	1	0	0	0	0	0	0	0	0	0	0	0	Kidney cancer management 3.0: Can artificial intelligence make us better?	"Lee M.","Wei S.","Anaokar J.","Uzzo R.","Kutikov A."	Lee	2021	10.1097/MOU.0000000000000881
362	362	N	Article	0	0	1	0	0	0	0	0	0	0	0	0	0	A picture is worth a thousand words: A history of diagnostic imaging for lymphoma	"Ari Wijetunga N.","Imber B.S.","Caravelli J.F.","George Mikhaeel N.","Yahalom J."	AriWijetunga	2021	10.1259/bjr.20210285
363	363	N	Article	0	0	1	0	0	0	0	0	0	0	0	0	0	Radiomics in hepatocellular carcinoma: A state-of-the-art review	"Yao S.","Ye Z.","Wei Y.","Jiang H.-Y.","Song B."	Yao	2021	10.4251/wjgo.v13.i11.1599
364	364	N	Article	0	0	1	0	0	0	0	0	0	0	0	0	0	Evaluation of the Risk of Recurrence in Patients with Local Advanced Rectal Tumours by Different Radiomic Analysis Approaches	"Khadidos A.","Khadidos A.","Mirza O.M.","Hasanin T.","Enbeyle W.","Hamad A.A."	Khadidos	2021	10.1155/2021/4520450
365	365	N	Article	0	0	1	0	0	0	0	0	0	0	0	0	0	Deep Learning to Predict EGFR Mutation and PD-L1 Expression Status in Non-Small-Cell Lung Cancer on Computed Tomography Images	"Wang C.","Xu X.","Shao J.","Zhou K.","Zhao K.","He Y.","Li J.","Guo J.","Yi Z.","Li W."	Wang	2021	10.1155/2021/5499385
366	366	N	Chapter	0	1	0	0	0	0	0	0	0	0	0	0	0	0	"Pinho M.C.","Bera K.","Beig N.","Tiwari P."	Pinho	2021	10.1007/978-1-0716-0856-2_14
367	367	N	Article in Press	0	1	0	0	0	0	0	0	0	0	0	0	0	Deep Learning with Radiogenomics towards Personalized Management of Gliomas	"Mitra S."	Mitra	2021	10.1109/RBME.2021.3075500
368	368	N	Article in Press	0	0	1	0	0	0	0	0	0	0	0	0	0	Use of Artificial Intelligence in Nononcologic Interventional Radiology: Current State and Future Directions	"Malpani R.","Petty C.W.","Bhatt N.","Staib L.H.","Chapiro J."	Malpani	2021	10.1055/s-0041-1726300
369	369	N	Conference Abstract	0	1	0	0	0	0	0	0	0	0	0	0	0	Developing and validating deep learning-based heterogeneous model to improve diagnostic performance of ultrasound elastography for axillary lymph node metastasis of early breast cancer	"Li J.","Nian C.","Ze-Ming X.","Jingwen Z.","Kemin H."	Li	2021	10.1200/JCO.2021.39.15-suppl.e12583
370	370	N	Conference Abstract	0	1	0	0	0	0	0	0	0	0	0	0	0	Artificial intelligence in gynaecology oncology imaging	"Lin G."	Lin	2021	10.1186/s40644-021-00422-6
371	371	N	Conference Abstract	0	1	0	0	0	0	0	0	0	0	0	0	0	Open access labelled data to advance machine learning research in cancer imaging	"Prior F."	Prior	2021	10.1186/s40644-021-00422-6
372	372	N	Conference Abstract	0	1	0	0	0	0	0	0	0	0	0	0	0	Fully automated radiomic prediction of recanalization outcome in endovascular treatment of stroke	"Garcia Rey A.","Granés C.","Diaz F.","Hernández M.","Marti C.","Ribo M."	GarciaRey	2021	10.1177/23969873211034932
373	373	N	Review	0	1	0	0	0	0	0	0	0	0	0	0	0	Artificial Intelligence: A New Tool in Oncologist's Armamentarium	"Talwar V.","Chufal K.S.","Joga S."	Talwar	2021	10.1055/s-0041-1735577
374	374	N	Article	0	0	1	0	0	0	0	0	0	0	0	0	0	Forefront of AI Applications for COVID-19 Imaging Diagnosis	"Arimura H.","Iwasaki T."	Arimura	2021	10.11323/jjmp.41.3_82
375	375	N	Article	0	0	0	0	0	0	1	0	0	0	0	0	0	Using Radiomics as Prior Knowledge for Thorax Disease Classification and Localization in Chest X-rays	"Han Y.","Chen C.","Tang L.","Lin M.","Jaiswal A.","Wang S.","Tewfik A.","Shih G.","Ding Y.","Peng Y."	Han	2021	0
376	376	N	Article	0	0	0	1	0	0	0	0	0	0	0	0	0	Cross-Vendor CT Image Data Harmonization Using CVH-CT	"Selim M.","Zhang J.","Fei B.","Zhang G.-Q.","Ge G.Y.","Chen J."	Selim	2021	0
377	377	N	Article	0	0	0	0	1	0	0	0	0	0	0	0	0	Deep CNN models for predicting COVID-19 in CT and x-ray images	"Chaddad A.","Hassan L.","Desrosiers C."	Chaddad	2021	10.1117/1.JMI.8.S1.014502
378	378	N	Article	0	0	1	0	0	0	0	0	0	0	0	0	0	Deep CNN Model Using CT Radiomics Feature Mapping Recognizes EGFR Gene Mutation Status of Lung Adenocarcinoma	"Zhang B.","Qi S.","Pan X.","Li C.","Yao Y.","Qian W.","Guan Y."	Zhang	2020	10.3389/fonc.2020.598721
379	379	N	Review	0	0	1	0	0	0	0	0	0	0	0	0	0	Application of artificial intelligence technology in the diagnosis and treatment of colorectal cancer	"Gao Y.","Zhang X.X.","Li S.","Lu Y."	Gao	2020	10.3760/cma.j.cn.441530-20200213-00054
380	380	N	Article	0	0	1	0	0	0	0	0	0	0	0	0	0	Development and Validation of a Machine Learning Model to Explore Tyrosine Kinase Inhibitor Response in Patients with Stage IV EGFR Variant-Positive Non-Small Cell Lung Cancer	"Song J.","Wang L.","Ng N.N.","Zhao M.","Shi J.","Wu N.","Li W.","Liu Z.","Yeom K.W.","Tian J."	Song	2020	10.1001/jamanetworkopen.2020.30442
381	381	N	Article	0	0	0	0	0	1	0	0	0	0	0	0	0	0	"Shi R.","Chen W.","Yang B.","Qu J.","Cheng Y.","Zhu Z.","Gao Y.","Wang Q.","Liu Y.","Li Z.","Qu X."	Shi	2020	0
382	382	N	Article	0	0	0	0	0	1	0	0	0	0	0	0	0	Radiomics Feature Activation Maps as a New Tool for Signature Interpretability	"Vuong D.","Tanadini-Lang S.","Wu Z.","Marks R.","Unkelbach J.","Hillinger S.","Eboulet E.I.","Thierstein S.","Peters S.","Pless M.","Guckenberger M.","Bogowicz M."	Vuong	2020	10.3389/fonc.2020.578895
383	383	N	Article	0	0	1	0	0	0	0	0	0	0	0	0	0	COVID-19 Chest Computed Tomography to Stratify Severity and Disease Extension by Artificial Neural Network Computer-Aided Diagnosis	"Carvalho A.R.S.","Guimarães A.","Werberich G.M.","de Castro S.N.","Pinto J.S.F.","Schmitt W.R.","França M.","Bozza F.A.","Guimarães B.L.D.S.","Zin W.A.","Rodrigues R.S."	Carvalho	2020	10.3389/fmed.2020.577609
384	384	N	Review	0	0	1	0	0	0	0	0	0	0	0	0	0	Integrating radiomics into holomics for personalised oncology: from algorithms to bedside	"Gatta R.","Depeursinge A.","Ratib O.","Michielin O.","Leimgruber A."	Gatta	2020	10.1186/s41747-019-0143-0
385	385	N	Article	0	0	1	0	0	0	0	0	0	0	0	0	0	Deep learning radiomics can predict axillary lymph node status in early-stage breast cancer	"Zheng X.","Yao Z.","Huang Y.","Yu Y.","Wang Y.","Liu Y.","Mao R.","Li F.","Xiao Y.","Wang Y.","Hu Y.","Yu J.","Zhou J."	Zheng	2020	10.1038/s41467-020-15027-z
386	386	N	Article	0	0	1	0	0	0	0	0	0	0	0	0	0	Solitary solid pulmonary nodules: a CT-based deep learning nomogram helps differentiate tuberculosis granulomas from lung adenocarcinomas	"Feng B.","Chen X.M.","Chen Y.H.","Lu S.L.","Liu K.F.","Li K.W.","Liu Z.S.","Hao Y.X.","Li Z.","Zhu Z.B.","Yao N.","Liang G.Y.","Zhang J.Y.","Long W.S.","Liu X.G."	Feng	2020	10.1007/s00330-020-07024-z
387	387	N	Article	0	0	1	0	0	0	0	0	0	0	0	0	0	Deep convolutional neural network-assisted feature extraction for diagnostic discrimination and feature visualization in pancreatic ductal adenocarcinoma (Pdac) versus autoimmune pancreatitis (aip)	"Ziegelmayer S.","Kaissis G.","Harder F.","Jungmann F.","Müller T.","Makowski M.","Braren R."	Ziegelmayer	2020	10.3390/jcm9124013
388	388	N	Article	0	0	1	0	0	0	0	0	0	0	0	0	0	Non-invasive decision support for NSCLC treatment using PET/CT radiomics	"Mu W.","Jiang L.","Zhang J.Y.","Shi Y.","Gray J.E.","Tunali I.","Gao C.","Sun Y.","Tian J.","Zhao X.","Sun X.","Gillies R.J.","Schabath M.B."	Mu	2020	10.1038/s41467-020-19116-x
389	389	N	Article	0	0	1	0	0	0	0	0	0	0	0	0	0	Targeted transfer learning to improve performance in small medical physics datasets	"Romero M.","Interian Y.","Solberg T.","Valdes G."	Romero	2020	10.1002/mp.14507
390	390	N	Review	0	0	1	0	0	0	0	0	0	0	0	0	0	From early morphometrics to machine learning—what future for cardiovascular imaging of the pulmonary circulation?	"Gopalan D.","Gibbs J.S.R."	Gopalan	2020	10.3390/diagnostics10121004
391	391	N	Article	0	0	0	1	0	0	0	0	0	0	0	0	0	CT Quantification and Machine-learning Models for Assessment of Disease Severity and Prognosis of COVID-19 Patients	"Cai W.","Liu T.","Xue X.","Luo G.","Wang X.","Shen Y.","Fang Q.","Sheng J.","Chen F.","Liang T."	Cai	2020	10.1016/j.acra.2020.09.004
392	392	N	Short Survey	0	0	1	0	0	0	0	0	0	0	0	0	0	A primer for understanding radiology articles about machine learning and deep learning	"Nakaura T.","Higaki T.","Awai K.","Ikeda O.","Yamashita Y."	Nakaura	2020	10.1016/j.diii.2020.10.001
393	393	N	Editorial	0	1	0	0	0	0	0	0	0	0	0	0	0	Textural Analysis: A look to the Future with Eye on the Past	"Lobo R.","Ibrahim M."	Lobo	2020	10.1016/j.acra.2020.07.005
394	394	N	Review	0	1	0	0	0	0	0	0	0	0	0	0	0	Cardiac computed tomography radiomics: An emerging tool for the non-invasive assessment of coronary atherosclerosis	"Murgia A.","Balestrieri A.","Crivelli P.","Suri J.S.","Conti M.","Cademartiri F.","Saba L."	Murgia	2020	10.21037/cdt-20-156
395	395	N	Article	0	0	1	0	0	0	0	0	0	0	0	0	0	A preoperative radiomics model for the identification of lymph node metastasis in patients with early-stage cervical squamous cell carcinoma	"Yan L.","Yao H.","Long R.","Wu L.","Xia H.","Li J.","Liu Z.","Liang C."	Yan	2020	10.1259/bjr.20200358
396	396	N	Article	0	0	1	0	0	0	0	0	0	0	0	0	0	Classification of Severe and Critical Covid-19 Using Deep Learning and Radiomics	"Li C.","Dong D.","Li L.","Gong W.","Li X.","Bai Y.","Wang M.","Hu Z.","Zha Y.","Tian J."	Li	2020	10.1109/JBHI.2020.3036722
397	397	N	Conference Abstract	0	1	0	0	0	0	0	0	0	0	0	0	0	Radiomics and supervised deep learning to predict molecular subgroups in medulloblastoma based on whole tumor volume labeling: A single center multiparametric MR Analysis	"Voicu I.P.","Chiacchiaretta P.","Caulo M.","Miele E.","Carboni A.","Carai A.","Diomedi-Camassei F.","Rossi S.","Cacchione A.","Del Baldo G.","Ferretti E.","Mastronuzzi A.","Toma P.","Colafati G.S."	Voicu	2020	10.1093/neuonc/noaa222
398	398	N	Review	0	1	0	0	0	0	0	0	0	0	0	0	0	The integration of artificial intelligence models to augment imaging modalities in pancreatic cancer	"Wang X.","Chung W.Y.","Correa E.","Zhu Y.","Issa E.","Dennison A.R."	Wang	2020	10.1097/JP9.0000000000000056
399	399	N	Article	0	0	1	0	0	0	0	0	0	0	0	0	0	SPectroscOpic prediction of bRain Tumours (SPORT): study protocol of a prospective imaging trial	"Franco P.","Würtemberger U.","Dacca K.","Hübschle I.","Beck J.","Schnell O.","Mader I.","Binder H.","Urbach H.","Heiland D.H."	Franco	2020	10.1186/s12880-020-00522-y
400	400	N	Review	0	0	1	0	0	0	0	0	0	0	0	0	0	Prognostic role of artificial intelligence among patients with hepatocellular cancer: A systematic review	"Lai Q.","Spoletini G.","Mennini G.","Laureiro Z.L.","Tsilimigras D.I.","Pawlik T.M.","Rossi M."	Lai	2020	10.3748/wjg.v26.i42.6679
401	401	N	Article	0	0	1	0	0	0	0	0	0	0	0	0	0	Deep Learning Features Improve the Performance of a Radiomics Signature for Predicting KRAS Status in Patients with Colorectal Cancer	"Wu X.","Li Y.","Chen X.","Huang Y.","He L.","Zhao K.","Huang X.","Zhang W.","Huang Y.","Li Y.","Dong M.","Huang J.","Xia T.","Liang C.","Liu Z."	Wu	2020	10.1016/j.acra.2019.12.007
402	402	N	Review	0	0	1	0	0	0	0	0	0	0	0	0	0	Recent updates of transarterial chemoembolilzation in hepatocellular carcinoma	"Chang Y.","Jeong S.W.","Jang J.Y.","Kim Y.J."	Chang	2020	10.3390/ijms21218165
403	403	N	Review	0	0	1	0	0	0	0	0	0	0	0	0	0	A Role for FDG PET Radiomics in Personalized Medicine?	"Cook G.J.R.","Goh V."	Cook	2020	10.1053/j.semnuclmed.2020.05.002
404	404	N	Review	0	1	0	0	0	0	0	0	0	0	0	0	0	0	"Yum B.","Adelsheimer A.","Tafreshi R.","Hagopian R.","Kim J."	Yum	2020	10.1007/s11936-020-00838-6
405	405	N	Review	0	1	0	0	0	0	0	0	0	0	0	0	0	Multimodality Imaging and Artificial Intelligence for Tumor Characterization: Current Status and Future Perspective	"Dana J.","Agnus V.","Ouhmich F.","Gallix B."	Dana	2020	10.1053/j.semnuclmed.2020.07.003
406	406	N	Letter	0	0	1	0	0	0	0	0	0	0	0	0	0	Interpreting clinical significance of machine learning approaches and radiomics in radiation oncology trials	"Boon I.S.","Yap M.H.","Au Yong T.P.T.","Boon C.S."	Boon	2020	10.1016/j.radonc.2020.07.042
407	407	N	Review	0	1	0	0	0	0	0	0	0	0	0	0	0	Recent Developments in the Prediction of Clinical Outcomes Data in Radiation Oncology	"Toma-Dasu I.","Moiseenko V.","Purdie T.G.","Carlson D.J."	Toma-Dasu	2020	10.1016/j.ijrobp.2020.06.004
408	408	N	Conference Abstract	0	1	0	0	0	0	0	0	0	0	0	0	0	Predicting Pathologic Complete Response After Neoadjuvant Chemoradiotherapy Based On Deep-Learning Analysis of MRI in Locally Advanced Rectal Cancer	"Kim E.","Jang W.I.","Yang K.","Kim M.S.","Yoo H.J.","Paik E.K.","Moon S.M.","Shin U.S.","Cho S.S."	Kim	2020	10.1016/j.ijrobp.2020.07.1806
409	409	N	Conference Abstract	0	1	0	0	0	0	0	0	0	0	0	0	0	Feasibility Of Prediction Of Radiation-Related Caries In Head-Neck Cancer Patients Using Machine Learning And Radiomics Features.	"Neves L.V.F.","Danelichen A.F.B.","Faustino A.","Matsuura F.K.","Viani G.","Azimbagirad M.","Faria V.D.A.","Pavoni J.F.","Felipe J.C.","Murta Junior L.O."	Neves	2020	10.1016/j.ijrobp.2020.07.243
410	410	N	Conference Abstract	0	1	0	0	0	0	0	0	0	0	0	0	0	Intratumoral Radiomics and Dosiomics Biomarkers for Predicting Overall Survival in the RTOG 0617 Clinical Trial	"Lee S.H.","Geng H.","Zhong H.","Fan Y.","Rosen M.","Xiao Y."	Lee	2020	10.1016/j.ijrobp.2020.07.931
411	411	N	Conference Abstract	0	1	0	0	0	0	0	0	0	0	0	0	0	Deep Learning Combine With Radiomics For Distinguishing Glioblastoma And Solitary Brain Metastasis Based On Structural MRI	"Zhang Z.","Zhou R."	Zhang	2020	10.1016/j.ijrobp.2020.07.2043
412	412	N	Conference Abstract	0	1	0	0	0	0	0	0	0	0	0	0	0	Convolutionally Normalized Survival Prediction of Head and Neck Cancer Using Planning CT	"Le W.","Romero F.P.","Kadoury S."	Le	2020	10.1016/j.ijrobp.2020.07.306
413	413	N	Article	0	0	1	0	0	0	0	0	0	0	0	0	0	CT-based deep learning radiomics analysis for evaluation of serosa invasion in advanced gastric cancer	"Sun R.-J.","Fang M.-J.","Tang L.","Li X.-T.","Lu Q.-Y.","Dong D.","Tian J.","Sun Y.-S."	Sun	2020	10.1016/j.ejrad.2020.109277
414	414	N	Conference Paper	0	1	0	0	0	0	0	0	0	0	0	0	0	Highlights of the 15th annual scientific meeting of the Society of Cardiovascular Computed Tomography	"Weir-McCall J.R.","Branch K.","Ferencik M.","Blankstein R.","Choi A.D.","Ghoshhajra B.B.","Chinnaiyan K.","Parwani P.","Nicol E.","Nieman K."	Weir-McCall	2020	10.1016/j.jcct.2020.09.008
415	415	N	Review	0	1	0	0	0	0	0	0	0	0	0	0	0	Machine Learning Applications for Head and Neck Imaging	"Maleki F.","Le W.T.","Sananmuang T.","Kadoury S.","Forghani R."	Maleki	2020	10.1016/j.nic.2020.08.003
416	416	N	Article	0	1	0	0	0	0	0	0	0	0	0	0	0	0	"Kocak B.","Kaya O.K.","Erdim C.","Kus E.A.","Kilickesmez O."	Kocak	2020	10.2214/AJR.20.22847
417	417	N	Conference Abstract	0	1	0	0	0	0	0	0	0	0	0	0	0	Deep-learning magnetic resonance imaging radiomics predicts platinum-sensitivity in patients with epithelial ovarian cancer	"Ruilin L.","Yu Y.","Li Q.","Tan Y.","Lin Z.-Q.","Yao H."	Ruilin	2020	10.1016/j.annonc.2020.10.232
418	418	N	Review	0	0	1	0	0	0	0	0	0	0	0	0	0	Artificial intelligence in medical imaging: A radiomic guide to precision phenotyping of cardiovascular disease	"Oikonomou E.K.","Siddique M.","Antoniades C."	Oikonomou	2020	10.1093/cvr/cvaa021
419	419	N	Letter	0	1	0	0	0	0	0	0	0	0	0	0	0	Letter regarding “Consensus recommendations for a standardized brain tumor imaging protocol for clinical trials in brain metastases”	"Arana E.","Arribas L.A."	Arana	2020	10.1093/neuonc/noaa176
420	420	N	Conference Abstract	0	1	0	0	0	0	0	0	0	0	0	0	0	Rectal toxicity prostate cancer treated with Brachytherapy: a radiomics-machine learning based NTCP	"Dissaux G.","Ibrahim M.","Lucia F.","Bourbonne V.","Boussion N.","Pradier O.","Visvikis D.","Valeri A.","Bert J.","Hatt M.","Schick U."	Dissaux	2020	10.1016/S0167-8140(21)01217-2
421	421	N	Conference Abstract	0	1	0	0	0	0	0	0	0	0	0	0	0	When small is too small? Training Deep Learning models in limited datasets.	"Valdes G.","Romero M.","Interian Y.","Solberg T."	Valdes	2020	10.1016/S0167-8140(21)01545-0
422	422	N	Conference Abstract	0	1	0	0	0	0	0	0	0	0	0	0	0	Deep learning based gross tumor volume definition on planning CTs of soft tissue sarcoma	"Lang D.","Peeken J.C.","Spraker M.B.","Nyflot M.J.","Combs S.E.","Wilkens J.J.","Bartzsch S."	Lang	2020	10.1016/S0167-8140(21)01597-8
423	423	N	Conference Abstract	0	1	0	0	0	0	0	0	0	0	0	0	0	Comparing Clinical Variables and Quantitative Imaging Features for Lung Cancer Survival Prediction	"Zhang C.","Shi Z.","Zhu C.","Kalendralis P.","Bermejo I.","Wee L.","Dekker A."	Zhang	2020	10.1016/S0167-8140(21)01562-0
424	424	N	Conference Abstract	0	1	0	0	0	0	0	0	0	0	0	0	0	0	"Shi Z.","Fedorov A.","Hosny A.","Parmar C.","Aerts H.","Wee L.","Dekker A."	Shi	2020	10.1016/S0167-8140(21)01575-9
425	425	N	Conference Abstract	0	1	0	0	0	0	0	0	0	0	0	0	0	For the motion:	"Dekker A."	Dekker	2020	10.1016/S0167-8140(21)00792-1
426	426	N	Review	0	0	1	0	0	0	0	0	0	0	0	0	0	Neue technische Entwicklungen in der Radiologie	"Theek B.","Nolte T.","Pantke D.","Schrank F.","Gremse F.","Schulz V.","Kiessling F."	Theek	2020	10.1007/s00117-020-00696-0
427	427	N	Conference Abstract	0	1	0	0	0	0	0	0	0	0	0	0	0	Deep learning radiomics for preoperative prediction of microvascular invasion in hepatocellular carcinoma: A multicenter and prospective validation study	"Wei J.","Jiang H.","Gu D.","Zeng M.","Wang M.","Song B.","Tian J."	Wei	2020	10.1002/hep.31579
428	428	N	Conference Abstract	0	1	0	0	0	0	0	0	0	0	0	0	0	Single cell proteomic analysis of lungadenocarcinoma identifies high HLA-DR expression to beassociated with indolent tumor behaviour	"Senosain M.-F.","Novitskaya T.","Vasiukov G.","Zou Y.","Balar A.","Doxie D.B.","Lehman J.M.","Eisenberg R.","Maldonado F.","Zijlstra A.","Novitskiy S.V.","Irish J.M.","Massion P.P."	Senosain	2020	10.1158/1538-7445.TUMHET2020-PO-045
429	429	N	Article	0	0	1	0	0	0	0	0	0	0	0	0	0	A Deep Learning Model to Predict the Response to Neoadjuvant Chemoradiotherapy by the Pretreatment Apparent Diffusion Coefficient Images of Locally Advanced Rectal Cancer	"Zhu H.-T.","Zhang X.-Y.","Shi Y.-J.","Li X.-T.","Sun Y.-S."	Zhu	2020	10.3389/fonc.2020.574337
430	430	N	Review	0	0	1	0	0	0	0	0	0	0	0	0	0	The Current State of Radiomics for Meningiomas: Promises and Challenges	"Gu H.","Zhang X.","di Russo P.","Zhao X.","Xu T."	Gu	2020	10.3389/fonc.2020.567736
431	431	N	Article	0	0	1	0	0	0	0	0	0	0	0	0	0	A model based on CT radiomic features for predicting RT-PCR becoming negative in coronavirus disease 2019 (COVID-19) patients	"Cai Q.","Du S.-Y.","Gao S.","Huang G.-L.","Zhang Z.","Li S.","Wang X.","Li P.-L.","Lv P.","Hou G.","Zhang L.-N."	Cai	2020	10.1186/s12880-020-00521-z
432	432	N	Article	0	0	1	0	0	0	0	0	0	0	0	0	0	Machine and Deep Learning Based Radiomics Models for Preoperative Prediction of Benign and Malignant Sacral Tumors	"Yin P.","Mao N.","Chen H.","Sun C.","Wang S.","Liu X.","Hong N."	Yin	2020	10.3389/fonc.2020.564725
433	433	N	Review	0	1	0	0	0	0	0	0	0	0	0	0	0	Advance of deep learning and radiomics in head and neck cancer imaging	"Zou Y.","Xia S."	Zou	2020	10.3760/cma.j.cn112149-20191022-00858
434	434	N	Review	0	0	1	0	0	0	0	0	0	0	0	0	0	The Role of 18F-FDG PET/CT in Guiding Precision Medicine for Invasive Bladder Carcinoma	"Girard A.","Vila Reyes H.","Shaish H.","Grellier J.-F.","Dercle L.","Salaün P.-Y.","Delcroix O.","Rouanne M."	Girard	2020	10.3389/fonc.2020.565086
435	435	N	Review	0	0	1	0	0	0	0	0	0	0	0	0	0	Radiomics and deep learning in lung cancer	"Avanzo M.","Stancanello J.","Pirrone G.","Sartor G."	Avanzo	2020	10.1007/s00066-020-01625-9
436	436	N	Editorial	0	1	0	0	0	0	0	0	0	0	0	0	0	Neuro research presentation sessions at ECR 2020	"Demaerel P."	Demaerel	2020	10.1007/s00330-020-06743-7
437	437	N	Review	0	0	1	0	0	0	0	0	0	0	0	0	0	Applications of radiomics and machine learning for radiotherapy of malignant brain tumors	"Kocher M.","Ruge M.I.","Galldiks N.","Lohmann P."	Kocher	2020	10.1007/s00066-020-01626-8
438	438	N	Review	0	0	1	0	0	0	0	0	0	0	0	0	0	Radiomics and deep learning from research to clinical workflow: Neuro-oncologic imaging	"Park J.E.","Kickingereder P.","Kim H.S."	Park	2020	10.3348/kjr.2019.0847
439	439	N	Editorial	0	1	0	0	0	0	0	0	0	0	0	0	0	0	"van Ooijen P.M.A.","Nagaraj Y.","Olthof A."	vanOoijen	2020	10.1007/s00330-020-06939-x
440	440	N	Review	0	0	1	0	0	0	0	0	0	0	0	0	0	0	"Lohmann P.","Bousabarah K.","Hoevels M.","Treuer H."	Lohmann	2020	10.1007/s00066-020-01663-3
441	441	N	Article	0	0	0	0	1	0	0	0	0	0	0	0	0	Multi-branch Residual Network Applied to Predict the Three-Year Survival of Patients with Glioblastoma	"Fu X.","Chen C.","Li D."	Fu	2020	10.1007/s40846-020-00559-y
442	442	N	Article	0	0	1	0	0	0	0	0	0	0	0	0	0	A deep learning MR-based radiomic nomogram may predict survival for nasopharyngeal carcinoma patients with stage T3N1M0	"Zhong L.-Z.","Fang X.-L.","Dong D.","Peng H.","Fang M.-J.","Huang C.-L.","He B.-X.","Lin L.","Ma J.","Tang L.-L.","Tian J."	Zhong	2020	10.1016/j.radonc.2020.06.050
443	443	N	Article	0	0	0	0	1	0	0	0	0	0	0	0	0	A lung graph model for the radiological assessment of chronic thromboembolic pulmonary hypertension in CT	"Jimenez-del-Toro O.","Dicente Cid Y.","Platon A.","Hachulla A.-L.","Lador F.","Poletti P.-A.","Müller H."	Jimenez-del-Toro	2020	10.1016/j.compbiomed.2020.103962
444	444	N	Article	0	0	0	1	0	0	0	0	0	0	0	0	0	Prostate lesion segmentation in MR images using radiomics based deeply supervised U-Net	"Hambarde P.","Talbar S.","Mahajan A.","Chavan S.","Thakur M.","Sable N."	Hambarde	2020	10.1016/j.bbe.2020.07.011
445	445	N	Article	0	0	1	0	0	0	0	0	0	0	0	0	0	Deep learning radiomics of ultrasonography: Identifying the risk of axillary non-sentinel lymph node involvement in primary breast cancer	"Guo X.","Liu Z.","Sun C.","Zhang L.","Wang Y.","Li Z.","Shi J.","Wu T.","Cui H.","Zhang J.","Tian J.","Tian J."	Guo	2020	10.1016/j.ebiom.2020.103018
446	446	N	Review	0	0	1	0	0	0	0	0	0	0	0	0	0	0	"Kocak B.","Kus E.A.","Yardimci A.H.","Bektas C.T.","Kilickesmez O."	Kocak	2020	10.2214/AJR.19.22608
447	447	N	Review	0	0	1	0	0	0	0	0	0	0	0	0	0	Machine learning in breast MRI	"Reig B.","Heacock L.","Geras K.J.","Moy L."	Reig	2020	10.1002/jmri.26852
448	448	N	Review	0	0	1	0	0	0	0	0	0	0	0	0	0	0	"Suarez-Ibarrola R.","Hein S.","Reis G.","Gratzke C.","Miernik A."	Suarez-Ibarrola	2020	10.1007/s00345-019-03000-5
449	449	N	Article	0	0	0	0	0	0	1	0	0	0	0	0	Ultrasound	Online Transfer Learning for Differential Diagnosis of Benign and Malignant Thyroid Nodules with Ultrasound Images	"Zhou H.","Wang K.","Tian J."	Zhou	2020	10.1109/TBME.2020.2971065
450	450	N	Preprint	0	0	0	1	0	0	0	0	0	0	0	0	0	Testing the Ability of Convolutional Neural Networks to Learn Radiomic Features	"Klyuzhin I.S.","Xu Y.","Ortiz A.","Ferres J.L.","Hamarneh G.","Rahmim A."	Klyuzhin	2020	10.1101/2020.09.19.20198077
451	451	N	Article	0	0	1	0	0	0	0	0	0	0	0	0	0	Prediction of age-related macular degeneration disease using a sequential deep learning approach on longitudinal SD-OCT imaging biomarkers	"Banerjee I.","de Sisternes L.","Hallak J.A.","Leng T.","Osborne A.","Rosenfeld P.J.","Gregori G.","Durbin M.","Rubin D."	Banerjee	2020	10.1038/s41598-020-72359-y
452	452	N	Article	0	0	1	0	0	0	0	0	0	0	0	0	0	Radiomics for Gleason Score Detection through Deep Learning	"Brunese L.","Mercaldo F.","Reginelli A.","Santone A."	Brunese	2020	10.3390/s20185411
453	453	N	Article	0	0	1	0	0	0	0	0	0	0	0	0	0	Liver imaging features by convolutional neural network to predict the metachronous liver metastasis in stage I-III colorectal cancer patients based on preoperative abdominal CT scan	"Lee S.","Choe E.K.","Kim S.Y.","Kim H.S.","Park K.J.","Kim D."	Lee	2020	10.1186/s12859-020-03686-0
454	454	N	Article	0	0	1	0	0	0	0	0	0	0	0	0	0	Radiomics at a glance: a few lessons learned from learning approaches	"Capobianco E.","Deng J."	Capobianco	2020	10.3390/cancers12092453
455	455	N	Article	0	0	1	0	0	0	0	0	0	0	0	0	0	Analysis of bone scans in various tumor entities using a deep-learning-based artificial neural network algorithm—evaluation of diagnostic performance	"Wuestemann J.","Hupfeld S.","Kupitz D.","Genseke P.","Schenke S.","Pech M.","Kreissl M.C.","Grosser O.S."	Wuestemann	2020	10.3390/cancers12092654
456	456	N	Editorial	0	1	0	0	0	0	0	0	0	0	0	0	0	Introduction to special issue of radiology and imaging of cancer	"Fusco R.","Granata V.","Petrillo A."	Fusco	2020	10.3390/cancers12092665
457	457	N	Review	0	0	1	0	0	0	0	0	0	0	0	0	0	Radiomics in Echocardiography: Deep Learning and Echocardiographic Analysis	"Kusunose K."	Kusunose	2020	10.1007/s11886-020-01348-4
458	458	N	Article	0	0	1	0	0	0	0	0	0	0	0	0	0	A deep learning risk prediction model for overall survival in patients with gastric cancer: A multicenter study	"Zhang L.","Dong D.","Zhang W.","Hao X.","Fang M.","Wang S.","Li W.","Liu Z.","Wang R.","Zhou J.","Tian J."	Zhang	2020	10.1016/j.radonc.2020.06.010
459	459	N	Review	0	0	1	0	0	0	0	0	0	0	0	0	0	Radiomics and Artificial Intelligence for Renal Mass Characterization	"Lubner M.G."	Lubner	2020	10.1016/j.rcl.2020.06.001
460	460	N	Review	0	0	1	0	0	0	0	0	0	0	0	0	0	Nuclear medicine radiomics in precision medicine: why we can’t do without artificial intelligence	"Noortman W.A.","Vriens D.","Grootjans W.","Tao Q.","de Geus-Oei L.-F.","van Velden F.H."	Noortman	2020	10.23736/S1824-4785.20.03263-X
461	461	N	Article	0	0	1	0	0	0	0	0	0	0	0	0	0	A quality control system for automated prostate segmentation on T2-weighted MRI	"Sunoqrot M.R.S.","Selnæs K.M.","Sandsmark E.","Nketiah G.A.","Zavala-Romero O.","Stoyanova R.","Bathen T.F.","Elschot M."	Sunoqrot	2020	10.3390/diagnostics10090714
462	462	N	Conference Abstract	0	1	0	0	0	0	0	0	0	0	0	0	0	Deep learning model to predict clinical outcomes in patients with advanced non-small cell lung cancer treated with immune checkpoint inhibitors	"Elkrief A.","Phan K.","Di Jorio L.","Simpson R.","Chassé M.","Malo J.","Richard C.","Kosyakov M.","Chandelier F.","Kafi K.","Routy B."	Elkrief	2020	10.1016/j.annonc.2020.08.1708
463	463	N	Conference Abstract	0	1	0	0	0	0	0	0	0	0	0	0	0	Prospective validation of a radiomics signature for chemoradiotherapy lung cancer patients	"Leijenaar R.","Zerka F.","Vaidyanathan A.","Miraglio B.","Tsoutzidis N.","Vos W.","Walsh S.","Lambin P."	Leijenaar	2020	10.1016/j.annonc.2020.08.158
464	464	N	Editorial	0	1	0	0	0	0	0	0	0	0	0	0	0	The evolving status of radiomics	"Alderson P.O.","Summers R.M."	Alderson	2020	10.1093/jnci/djaa018
465	465	N	Article	0	0	1	0	0	0	0	0	0	0	0	0	0	Projection space implementation of deep learning-guided low-dose brain pet imaging improves performance over implementation in image space	"Sanaat A.","Arabi H.","Mainta I.","Garibotto V.","Zaidi H."	Sanaat	2020	10.2967/jnumed.119.239327
466	466	N	Review	0	0	1	0	0	0	0	0	0	0	0	0	0	Development and application of artificial intelligence in cardiac imaging	"Jiang B.","Guo N.","Ge Y.","Zhang L.","Oudkerk M.","Xie X."	Jiang	2020	10.1259/bjr.20190812
467	467	N	Review	0	1	0	0	0	0	0	0	0	0	0	0	0	0	"Hagiwara A.","Fujita S.","Ohno Y.","Aoki S."	Hagiwara	2020	10.1097/RLI.0000000000000666
468	468	N	Review	0	1	0	0	0	0	0	0	0	0	0	0	0	Artificial Intelligence and Machine Learning in Radiology: Current State and Considerations for Routine Clinical Implementation	"Wichmann J.L.","Willemink M.J.","De Cecco C.N."	Wichmann	2020	10.1097/RLI.0000000000000673
469	469	N	Review	0	1	0	0	0	0	0	0	0	0	0	0	0	Radiogenomics of lung cancer	"Wong C.W.","Chaudhry A."	Wong	2020	10.21037/jtd-2019-pitd-10
470	470	N	Conference Abstract	0	1	0	0	0	0	0	0	0	0	0	0	0	Artificial intelligence for the diagnosis of lymph node metastases in patients with abdominopelvic malignancy: A systematic review and meta-analysis	"Bedrikovetski S.","Dudi-Venkata N.","Maicas G.","Kroon H.","Seow W.","Carneiro G.","Moore J.","Sammour T."	Bedrikovetski	2020	10.1111/codi.15332
471	471	N	Conference Abstract	0	1	0	0	0	0	0	0	0	0	0	0	0	18F fluorodeoxyglucose PET/CT Radiomic signature for prediction of lung cancer histology and outcome	"Giovannini E.","Florimonte L.","Cuzzocrea M.","Castellani M.","Dellavedova L.","Borsò E.","Giovacchini G.","Aschele C.","Ciarmiello A."	Giovannini	2020	10.1007/s00259-020-04988-4
472	472	N	Conference Abstract	0	1	0	0	0	0	0	0	0	0	0	0	0	Deep learning radiomics for prediction of Alzheimer disease by usingamyloid PET images	"Giovacchini G.","Giovannini E.","Riondato M.","Ferrando O.","Foppiano F.","De Biasi M.","Passera C.","Tartaglione A.","Lazzeri P.","Ciarmiello A."	Giovacchini	2020	10.1007/s00259-020-04988-4
473	473	N	Conference Abstract	0	1	0	0	0	0	0	0	0	0	0	0	0	Application of machine learning to predict neoadjuvant chemoradiotherapy treatment response in esophageal squamous cell carcinoma using computed tomography	"Hu Y.","Xie C.","Vardhanabhuti V.","Fu J."	Hu	2020	10.1093/dote/doaa087.05
474	474	N	Article	0	0	1	0	0	0	0	0	0	0	0	0	0	Deep Learning-Based Radiomics of B-Mode Ultrasonography and Shear-Wave Elastography: Improved Performance in Breast Mass Classification	"Zhang X.","Liang M.","Yang Z.","Zheng C.","Wu J.","Ou B.","Li H.","Wu X.","Luo B.","Shen J."	Zhang	2020	10.3389/fonc.2020.01621
475	475	N	Article	0	0	1	0	0	0	0	0	0	0	0	0	0	Multi-parametric deep learning model for prediction of overall survival after postoperative concurrent chemoradiotherapy in glioblastoma patients	"Yoon H.G.","Cheon W.","Jeong S.W.","Kim H.S.","Kim K.","Nam H.","Han Y.","Lim D.H."	Yoon	2020	10.3390/cancers12082284
476	476	N	Article	0	0	0	1	0	0	0	0	0	0	0	0	0	Generative adversarial network-based super-resolution of diffusion-weighted imaging: Application to tumour radiomics in breast cancer	"Fan M.","Liu Z.","Xu M.","Wang S.","Zeng T.","Gao X.","Li L."	Fan	2020	10.1002/nbm.4345
477	477	N	Short Survey	0	0	1	0	0	0	0	0	0	0	0	0	0	Radiomics: A primer for the radiation oncologist	"Bibault J.-E.","Xing L.","Giraud P.","El Ayachy R.","Giraud N.","Decazes P.","Burgun A."	Bibault	2020	10.1016/j.canrad.2020.01.011
478	478	N	Article	0	0	1	0	0	0	0	0	0	0	0	0	0	A CT-based deep learning model for predicting the nuclear grade of clear cell renal cell carcinoma	"Lin F.","Ma C.","Xu J.","Lei Y.","Li Q.","Lan Y.","Sun M.","Long W.","Cui E."	Lin	2020	10.1016/j.ejrad.2020.109079
479	479	N	Review	0	0	1	0	0	0	0	0	0	0	0	0	0	Dual Energy Computed Tomography in Head and Neck Imaging: Pushing the Envelope	"Sananmuang T.","Agarwal M.","Maleki F.","Muthukrishnan N.","Marquez J.C.","Chankowsky J.","Forghani R."	Sananmuang	2020	10.1016/j.nic.2020.04.003
480	480	N	Article	0	0	1	0	0	0	0	0	0	0	0	0	0	Deep learning combined with radiomics may optimize the prediction in differentiating high-grade lung adenocarcinomas in ground glass opacity lesions on CT scans	"Wang X.","Zhang L.","Yang X.","Tang L.","Zhao J.","Chen G.","Li X.","Yan S.","Li S.","Yang Y.","Kang Y.","Li Q.","Wu N."	Wang	2020	10.1016/j.ejrad.2020.109150
481	481	N	Article	0	0	1	0	0	0	0	0	0	0	0	0	0	Deep Learning Radiomics Based on Contrast-Enhanced Ultrasound Might Optimize Curative Treatments for Very-Early or Early-Stage Hepatocellular Carcinoma Patients	"Liu F.","Liu D.","Wang K.","Xie X.","Su L.","Kuang M.","Huang G.","Peng B.","Wang Y.","Lin M.","Tian J.","Xie X."	Liu	2020	10.1159/000505694
482	482	N	Article	0	0	1	0	0	0	0	0	0	0	0	0	0	Predicting the invasiveness of lung adenocarcinomas appearing as ground-glass nodule on CT scan using multi-task learning and deep radiomics	"Wang X.","Li Q.","Cai J.","Wang W.","Xu P.","Zhang Y.","Fang Q.","Fu C.","Fan L.","Xiao Y.","Liu S."	Wang	2020	10.21037/tlcr-20-370
483	483	N	Article	0	1	0	0	0	0	0	0	0	0	0	0	0	Quantitative Imaging in Inflammatory Arthritis: Between Tradition and Innovation	"Giraudo C.","Kainberger F.","Boesen M.","Trattnig S."	Giraudo	2020	10.1055/s-0040-1708823
484	484	N	Editorial	0	1	0	0	0	0	0	0	0	0	0	0	0	Advanced Quantitative MSK Imaging	"Chang E.Y.","Oei E.H.G."	Chang	2020	10.1055/s-0040-1713866
485	485	N	Review	0	0	1	0	0	0	0	0	0	0	0	0	0	Cancer genotypes prediction and associations analysis from imaging phenotypes: A survey on radiogenomics	"Wang Y.","Wang Y.","Guo C.","Xie X.","Liang S.","Zhang R.","Pang W.","Huang L."	Wang	2020	10.2217/bmm-2020-0248
486	486	N	Conference Abstract	0	1	0	0	0	0	0	0	0	0	0	0	0	Deep learning-based prognosis prediction in T3N1 nasopharyngeal carcinoma patients treated with induction chemotherapy followed by concurrent chemoradiotherapy	"Zhong L.","Dong D.","Tang L.","Han S.","Tian J."	Zhong	2020	10.1158/1538-7445.AM2020-5430
487	487	N	Conference Abstract	0	1	0	0	0	0	0	0	0	0	0	0	0	Prediction of clinical benefit to checkpoint blockade in advanced NSCLC patients using radiomics of PET/CT images	"Mu W.","Tunali I.","Gray J.E.","Qi J.","Schabath M.B.","Gillies R.J."	Mu	2020	10.1158/1538-7445.AM2020-868
488	488	N	Conference Abstract	0	1	0	0	0	0	0	0	0	0	0	0	0	Deep learning-based prognosis prediction in T3N1 nasopharyngeal carcinoma patients treated with induction chemotherapy followed by concurrent chemoradiotherapy	"Zhong L.","Dong D.","Tang L.","Han S.","Tian J."	Zhong	2020	10.1158/1538-7445.AM2020-5430
489	489	N	Article	0	0	0	0	1	0	0	0	0	0	0	0	0	Development of a Deep Learning Model to Identify Lymph Node Metastasis on Magnetic Resonance Imaging in Patients with Cervical Cancer	"Wu Q.","Wang S.","Zhang S.","Wang M.","Ding Y.","Fang J.","Wu Q.","Qian W.","Liu Z.","Sun K.","Jin Y.","Ma H.","Tian J."	Wu	2020	10.1001/jamanetworkopen.2020.11625
490	490	N	Article	0	0	1	0	0	0	0	0	0	0	0	0	0	Formula: see text]: deep learning-based radiomics for the time-to-event outcome prediction in lung cancer	"Afshar P.","Mohammadi A.","Tyrrell P.N.","Cheung P.","Sigiuk A.","Plataniotis K.N.","Nguyen E.T.","Oikonomou A."	Afshar	2020	10.1038/s41598-020-69106-8
491	491	N	Article	0	0	1	0	0	0	0	0	0	0	0	0	0	Robust performance of deep learning for distinguishing glioblastoma from single brain metastasis using radiomic features: model development and validation	"Bae S.","An C.","Ahn S.S.","Kim H.","Han K.","Kim S.W.","Park J.E.","Kim H.S.","Lee S.-K."	Bae	2020	10.1038/s41598-020-68980-6
492	492	N	Article	0	0	1	0	0	0	0	0	0	0	0	0	0	0	"Calabrese E.","Villanueva-Meyer J.E.","Cha S."	Calabrese	2020	10.1038/s41598-020-68857-8
493	493	N	Editorial	0	1	0	0	0	0	0	0	0	0	0	0	0	Radiomics-based management of indeterminate lung nodules? Are we there yet?	"Peikert T.","Bartholmai B.J.","Maldonado F."	Peikert	2020	10.1164/rccm.202004-1279ED
494	494	N	Article	0	0	1	0	0	0	0	0	0	0	0	0	0	Predicting MGMT Promoter Methylation of Glioblastoma from Dynamic Susceptibility Contrast Perfusion: A Radiomic Approach	"Crisi G.","Filice S."	Crisi	2020	10.1111/jon.12724
495	495	N	Article	0	0	1	0	0	0	0	0	0	0	0	0	0	Radiomics nomogram for preoperative differentiation of lung tuberculoma from adenocarcinoma in solitary pulmonary solid nodule	"Feng B.","Chen X.","Chen Y.","Liu K.","Li K.","Liu X.","Yao N.","Li Z.","Li R.","Zhang C.","Ji J.","Long W."	Feng	2020	10.1016/j.ejrad.2020.109022
496	496	N	Article	0	0	1	0	0	0	0	0	0	0	0	0	0	A cross-modal 3D deep learning for accurate lymph node metastasis prediction in clinical stage T1 lung adenocarcinoma	"Zhao X.","Wang X.","Xia W.","Li Q.","Zhou L.","Li Q.","Zhang R.","Cai J.","Jian J.","Fan L.","Wang W.","Bai H.","Li Z.","Xiao Y.","Tang Y.","Gao X.","Liu S."	Zhao	2020	10.1016/j.lungcan.2020.04.014
497	497	N	Article	0	0	1	0	0	0	0	0	0	0	0	0	0	IDH1 mutation prediction using MR-based radiomics in glioblastoma: comparison between manual and fully automated deep learning-based approach of tumor segmentation	"Choi Y.","Nam Y.","Lee Y.S.","Kim J.","Ahn K.-J.","Jang J.","Shin N.-Y.","Kim B.-S.","Jeon S.-S."	Choi	2020	10.1016/j.ejrad.2020.109031
498	498	N	Editorial	0	1	0	0	0	0	0	0	0	0	0	0	0	Deep learning as a staging tool in gastric cancer	"De Paepe K.N.","Cunningham D."	DePaepe	2020	10.1016/j.annonc.2020.04.477
499	499	N	Article	0	0	0	0	0	0	0	0	0	1	0	0	0	Deep learning radiomic nomogram can predict the number of lymph node metastasis in locally advanced gastric cancer: an international multicenter study	"Dong D.","Fang M.-J.","Tang L.","Shan X.-H.","Gao J.-B.","Giganti F.","Wang R.-P.","Chen X.","Wang X.-X.","Palumbo D.","Fu J.","Li W.-C.","Li J.","Zhong L.-Z.","De Cobelli F.","Ji J.-F.","Liu Z.-Y.","Tian J."	Dong	2020	10.1016/j.annonc.2020.04.003
500	500	N	Review	0	1	0	0	0	0	0	0	0	0	0	0	0	Machine learning in haematological malignancies	"Radakovich N.","Nagy M.","Nazha A."	Radakovich	2020	10.1016/S2352-3026(20)30121-6
501	501	N	Article	0	0	1	0	0	0	0	0	0	0	0	0	0	Convolutional Neural Network ensembles for accurate lung nodule malignancy prediction 2 years in the future	"Paul R.","Schabath M.","Gillies R.","Hall L.","Goldgof D."	Paul	2020	10.1016/j.compbiomed.2020.103882
502	502	N	Letter	0	1	0	0	0	0	0	0	0	0	0	0	0	Radiomics: Quantitative Radiology transforming Oncology Care	"Boon I.S.","Yap M.H.","Au Yong T.P.T.","Boon C.S."	Boon	2020	10.1259/bjr.20200333
503	503	N	Review	0	1	0	0	0	0	0	0	0	0	0	0	0	Artificial intelligence: improving the efficiency of cardiovascular imaging	"Lin A.","Kolossváry M.","Išgum I.","Maurovich-Horvat P.","Slomka P.J.","Dey D."	Lin	2020	10.1080/17434440.2020.1777855
504	504	N	Review	0	0	1	0	0	0	0	0	0	0	0	0	0	Radiomics applications in renal tumor assessment: A comprehensive review of the literature	"Suarez-Ibarrola R.","Basulto-Martinez M.","Heinze A.","Gratzke C.","Miernik A."	Suarez-Ibarrola	2020	10.3390/cancers12061387
505	505	N	Article	0	0	1	0	0	0	0	0	0	0	0	0	0	Automated classification of significant prostate cancer on MRI: A systematic review on the performance of machine learning applications	"Castillo J.M.T.","Arif M.","Niessen W.J.","Schoots I.G.","Veenland J.F."	Castillo	2020	10.3390/cancers12061606
506	506	N	Conference Paper	0	1	0	0	0	0	0	0	0	0	0	0	0	The role of machine and deep learning in modern medical physics	"El Naqa I.","Das S."	ElNaqa	2020	10.1002/mp.14088
507	507	N	Conference Paper	0	0	1	0	0	0	0	0	0	0	0	0	0	Machine and deep learning methods for radiomics	"Avanzo M.","Wei L.","Stancanello J.","Vallières M.","Rao A.","Morin O.","Mattonen S.A.","El Naqa I."	Avanzo	2020	10.1002/mp.13678
508	508	N	Article	0	0	1	0	0	0	0	0	0	0	0	0	0	Differential Diagnosis of Benign and Malignant Thyroid Nodules Using Deep Learning Radiomics of Thyroid Ultrasound Images	"Zhou H.","Jin Y.","Dai L.","Zhang M.","Qiu Y.","wang K.","Tian J.","Zheng J."	Zhou	2020	10.1016/j.ejrad.2020.108992
509	509	N	Review	0	1	0	0	0	0	0	0	0	0	0	0	0	Evaluation of liver tumour response by imaging	"Gregory J.","Dioguardi Burgio M.","Corrias G.","Vilgrain V.","Ronot M."	Gregory	2020	10.1016/j.jhepr.2020.100100
510	510	N	Article	0	0	1	0	0	0	0	0	0	0	0	0	0	Prediction of prognostic risk factors in hepatocellular carcinoma with transarterial chemoembolization using multi-modal multi-task deep learning	"Liu Q.-P.","Xu X.","Zhu F.-P.","Zhang Y.-D.","Liu X.-S."	Liu	2020	10.1016/j.eclinm.2020.100379
511	511	N	Article	0	0	1	0	0	0	0	0	0	0	0	0	0	Noninvasive KRAS mutation estimation in colorectal cancer using a deep learning method based on CT imaging	"He K.","Liu X.","Li M.","Li X.","Yang H.","Zhang H."	He	2020	10.1186/s12880-020-00457-4
512	512	N	Article	0	0	0	0	0	0	0	0	1	0	0	0	0	Deep Learning of Imaging Phenotype and Genotype for Predicting Overall Survival Time of Glioblastoma Patients	"Tang Z.","Xu Y.","Jin L.","Aibaidula A.","Lu J.","Jiao Z.","Wu J.","Zhang H.","Shen D."	Tang	2020	10.1109/TMI.2020.2964310
513	513	N	Article	0	0	1	0	0	0	0	0	0	0	0	0	0	Intraobserver Variability in Bladder Cancer Treatment Response Assessment With and Without Computerized Decision Support	"Hadjiiski L.M.","Cha K.H.","Cohan R.H.","Chan H.-P.","Caoili E.M.","Davenport M.S.","Samala R.K.","Weizer A.Z.","Alva A.","Kirova-Nedyalkova G.","Shampain K.","Meyer N.","Barkmeier D.","Woolen S.A.","Shankar P.R.","Francis I.R.","Palmbos P.L."	Hadjiiski	2020	10.18383/j.tom.2020.00013
514	514	N	Conference Abstract	0	1	0	0	0	0	0	0	0	0	0	0	0	Clinical challenges in oncologic imaging: AIsupport from image analysis to integrated diagnostics	"Sala E."	Sala	2020	10.1158/1557-3265.ADVPRECMED20-IA04
515	515	N	Erratum	0	1	0	0	0	0	0	0	0	0	0	0	0	0	"Kalmet P.H.S.","Sanduleanu S.","Primakov S.","Wu G.","Jochems A.","Refaee T.","Ibrahim A.","Hulst L.V.","Lambin P.","Poeze M."	Kalmet	2020	10.1080/17453674.2020.1723292
516	516	N	Article	0	0	1	0	0	0	0	0	0	0	0	0	0	Transfer learning radiomics based on multimodal ultrasound imaging for staging liver fibrosis	"Xue L.-Y.","Jiang Z.-Y.","Fu T.-T.","Wang Q.-M.","Zhu Y.-L.","Dai M.","Wang W.-P.","Yu J.-H.","Ding H."	Xue	2020	10.1007/s00330-019-06595-w
517	517	N	Review	0	1	0	0	0	0	0	0	0	0	0	0	0	Radiomics and Machine Learning in Oral Healthcare	"Leite A.F.","Vasconcelos K.D.F.","Willems H.","Jacobs R."	Leite	2020	10.1002/prca.201900040
518	518	N	Article	0	0	0	0	0	0	1	0	0	0	0	0	0	Generative adversarial networks improve the reproducibility and discriminative power of radiomic features	"Marcadent S.","Hofmeister J.","Preti M.G.","Martin S.P.","Van De Ville D.","Montet X."	Marcadent	2020	10.1148/ryai.2020190035
519	519	N	Article	0	0	1	0	0	0	0	0	0	0	0	0	0	Library of deep-learning image segmentation and outcomes model-implementations	"Apte A.P.","Iyer A.","Thor M.","Pandya R.","Haq R.","Jiang J.","LoCastro E.","Shukla-Dave A.","Sasankan N.","Xiao Y.","Hu Y.-C.","Elguindi S.","Veeraraghavan H.","Oh J.H.","Jackson A.","Deasy J.O."	Apte	2020	10.1016/j.ejmp.2020.04.011
520	520	N	Review	0	0	1	0	0	0	0	0	0	0	0	0	0	Artificial intelligence in the interpretation of breast cancer on MRI	"Sheth D.","Giger M.L."	Sheth	2020	10.1002/jmri.26878
521	521	N	Review	0	1	0	0	0	0	0	0	0	0	0	0	0	Differentiation of persistent pulmonary subsolid nodules with a solid component smaller than 6 mm: To be invasive adenocarcinoma or not to be?	"Lee J.H.","Park C.M."	Lee	2020	10.21037/jtd-20-1645
522	522	N	Article	0	0	1	0	0	0	0	0	0	0	0	0	0	Deep learning to distinguish benign from malignant renal lesions based on routine MR imaging	"Xi I.L.","Zhao Y.","Wang R.","Chang M.","Purkayastha S.","Chang K.","Huang R.Y.","Silva A.C.","Valliéres M.","Habibollahi P.","Fan Y.","Zou B.","Gade T.P.","Zhang P.J.","Soulen M.C.","Zhang Z.","Bai H.X.","Stavropoulos S.W."	Xi	2020	10.1158/1078-0432.CCR-19-0374
523	523	N	Article	0	0	1	0	0	0	0	0	0	0	0	0	0	Development and Validation of a Deep Learning Radiomics Model Predicting Lymph Node Status in Operable Cervical Cancer	"Dong T.","Yang C.","Cui B.","Zhang T.","Sun X.","Song K.","Wang L.","Kong B.","Yang X."	Dong	2020	10.3389/fonc.2020.00464
524	524	N	Editorial	0	0	1	0	0	0	0	0	0	0	0	0	0	Editorial: Magnetic Resonance Imaging for Radiation Therapy	"Wen N.","Cao Y.","Cai J."	Wen	2020	10.3389/fonc.2020.00483
525	525	N	Review	0	1	0	0	0	0	0	0	0	0	0	0	0	Advanced Imaging of Brain Metastases: From Augmenting Visualization and Improving Diagnosis to Evaluating Treatment Response	"Tong E.","McCullagh K.L.","Iv M."	Tong	2020	10.3389/fneur.2020.00270
526	526	N	Article	0	0	1	0	0	0	0	0	0	0	0	0	0	Brain Tumor Segmentation Using an Ensemble of 3D U-Nets and Overall Survival Prediction Using Radiomic Features	"Feng X.","Tustison N.J.","Patel S.H.","Meyer C.H."	Feng	2020	10.3389/fncom.2020.00025
527	527	N	Article	0	0	1	0	0	0	0	0	0	0	0	0	0	Accurate prediction of responses to transarterial chemoembolization for patients with hepatocellular carcinoma by using artificial intelligence in contrast-enhanced ultrasound	"Liu D.","Liu F.","Xie X.","Su L.","Liu M.","Xie X.","Kuang M.","Huang G.","Wang Y.","Zhou H.","Wang K.","Lin M.","Tian J."	Liu	2020	10.1007/s00330-019-06553-6
528	528	N	Review	0	0	1	0	0	0	0	0	0	0	0	0	0	Radiomics and deep learning: Hepatic applications	"Park H.J.","Park B.","Lee S.S."	Park	2020	10.3348/kjr.2019.0752
529	529	N	Article	0	0	1	0	0	0	0	0	0	0	0	0	0	Dual-energy CT–based deep learning radiomics can improve lymph node metastasis risk prediction for gastric cancer	"Li J.","Dong D.","Fang M.","Wang R.","Tian J.","Li H.","Gao J."	Li	2020	10.1007/s00330-019-06621-x
530	530	N	Article	0	0	1	0	0	0	0	0	0	0	0	0	0	Development and validation of a CT-based radiomic nomogram for preoperative prediction of early recurrence in advanced gastric cancer	"Zhang W.","Fang M.","Dong D.","Wang X.","Ke X.","Zhang L.","Hu C.","Guo L.","Guan X.","Zhou J.","Shan X.","Tian J."	Zhang	2020	10.1016/j.radonc.2019.11.023
531	531	N	Article	0	0	1	0	0	0	0	0	0	0	0	0	0	Evaluation of human epidermal growth factor receptor 2 status of breast cancer using preoperative multidetector computed tomography with deep learning and handcrafted radiomics features	"Yang X.","Wu L.","Zhao K.","Ye W.","Liu W.","Wang Y.","Li J.","Li H.","Huang X.","Zhang W.","Huang Y.","Chen X.","Yao S.","Liu Z.","Liang C."	Yang	2020	10.21147/j.issn.1000-9604.2020.02.05
532	532	Y	Article	FAKE00000002	0	0	0	0	0	0	0	0	0	0	0	0	Lymph-vascular space invasion prediction in cervical cancer: Exploring radiomics and deep learning multilevel features of tumor and peritumor tissue on multiparametric MRI	"Hua W.","Xiao T.","Jiang X.","Liu Z.","Wang M.","Zheng H.","Wang S."	Hua	2020	10.1016/j.bspc.2020.101869
533	533	N	Review	0	1	0	0	0	0	0	0	0	0	0	0	0	Artificial intelligence in glioma imaging: Challenges and advances	"Jin W.","Fatehi M.","Abhishek K.","Mallya M.","Toyota B.","Hamarneh G."	Jin	2020	10.1088/1741-2552/ab8131
534	534	N	Article	0	0	0	0	0	0	0	0	0	0	0	1	0	Application of artificial intelligence medical imaging technology in grading of pancreatic neuroendocrine neoplasms	"Song T.","Lu J.-P.","Zhang Q.-W."	Song	2020	10.16781/j.0258-879x.2020.04.0433
535	535	N	Review	0	0	1	0	0	0	0	0	0	0	0	0	0	Radiomics: From qualitative to quantitative imaging	"Rogers W.","Seetha S.T.","Refaee T.A.G.","Lieverse R.I.Y.","Granzier R.W.Y.","Ibrahim A.","Keek S.A.","Sanduleanu S.","Primakov S.P.","Beuque M.P.L.","Marcus D.","van Der Wiel A.M.A.","Zerka F.","Oberije C.J.G.","van Timmeren J.","Woodruff H.C.","Lambin P."	Rogers	2020	10.1259/bjr.20190948
536	536	N	Review	0	1	0	0	0	0	0	0	0	0	0	0	0	Automatic radiomic feature extraction using deep learning for angiographic parametric imaging of intracranial aneurysms	"Podgorsak A.R.","Rava R.A.","Bhurwani M.M.S.","Chandra A.R.","Davies J.M.","Siddiqui A.H.","Ionita C.N."	Podgorsak	2020	10.1136/neurintsurg-2019-015214
537	537	N	Article	0	0	1	0	0	0	0	0	0	0	0	0	0	Peripheral Nerves: Not only Cross-sectional Area in the Era of Radiomics	"Tagliafico A.S.","González R.P.","Rossi F.","Bignotti B.","Martinoli C."	Tagliafico	2020	10.1055/s-0040-1701629
538	538	N	Article	0	0	1	0	0	0	0	0	0	0	0	0	0	Comparison and Fusion of Deep Learning and Radiomics Features of Ground-Glass Nodules to Predict the Invasiveness Risk of Stage-I Lung Adenocarcinomas in CT Scan	"Xia X.","Gong J.","Hao W.","Yang T.","Lin Y.","Wang S.","Peng W."	Xia	2020	10.3389/fonc.2020.00418
539	539	N	Article	0	1	0	0	0	0	0	0	0	0	0	0	0	Deep learning in fracture detection: a narrative review	"Kalmet P.H.S.","Sanduleanu S.","Primakov S.","Wu G.","Jochems A.","Refaee T.","Ibrahim A.","Hulst L.V.","Lambin P.","Poeze M."	Kalmet	2020	10.1080/17453674.2019.1711323
540	540	N	Article	0	0	1	0	0	0	0	0	0	0	0	0	0	Diagnosis of Benign and Malignant Breast Lesions on DCE-MRI by Using Radiomics and Deep Learning With Consideration of Peritumor Tissue	"Zhou J.","Zhang Y.","Chang K.-T.","Lee K.E.","Wang O.","Li J.","Lin Y.","Pan Z.","Chang P.","Chow D.","Wang M.","Su M.-Y."	Zhou	2020	10.1002/jmri.26981
541	541	N	Article	0	0	1	0	0	0	0	0	0	0	0	0	0	Deep learning for fully automated tumor segmentation and extraction of magnetic resonance radiomics features in cervical cancer	"Lin Y.-C.","Lin C.-H.","Lu H.-Y.","Chiang H.-J.","Wang H.-K.","Huang Y.-T.","Ng S.-H.","Hong J.-H.","Yen T.-C.","Lai C.-H.","Lin G."	Lin	2020	10.1007/s00330-019-06467-3
542	542	N	Editorial	0	0	1	0	0	0	0	0	0	0	0	0	0	Editorial on “Diagnosis of Benign and Malignant Breast Lesions on DCE-MRI by Using Radiomics and Deep Learning With Consideration of Peritumor Tissue”	"Reig B.","Ha R."	Reig	2020	10.1002/jmri.27025
543	543	N	Review	0	1	0	0	0	0	0	0	0	0	0	0	0	Radiomics in radiotherapy: Applications and future challenges	"Qiu Q.","Duan J.","Yin Y."	Qiu	2020	10.1002/pro6.1087
544	544	N	Article	0	0	1	0	0	0	0	0	0	0	0	0	0	Multi-planar 3D breast segmentation in MRI via deep convolutional neural networks	"Piantadosi G.","Sansone M.","Fusco R.","Sansone C."	Piantadosi	2020	10.1016/j.artmed.2019.101781
545	545	N	Article	0	0	1	0	0	0	0	0	0	0	0	0	0	Deep learning-based segmentation of breast masses in dedicated breast CT imaging: Radiomic feature stability between radiologists and artificial intelligence	"Caballo M.","Pangallo D.R.","Mann R.M.","Sechopoulos I."	Caballo	2020	10.1016/j.compbiomed.2020.103629
546	546	N	Article	0	0	1	0	0	0	0	0	0	0	0	0	0	MRI-Based Deep Learning Segmentation and Radiomics of Sarcoma in Mice	"Holbrook M.D.","Blocker S.J.","Mowery Y.M.","Badea A.","Qi Y.","Xu E.S.","Kirsch D.G.","Johnson G.A.","Badea C.T."	Holbrook	2020	10.18383/j.tom.2019.00021
547	547	Y	Article in Press	32092710	0	0	0	0	0	0	0	0	0	0	0	0	Deep learning-based radiomic features for improving neoadjuvant chemoradiation response prediction in locally advanced rectal cancer	"Fu J.","Zhong X.","Li N.","van Dams R.","Lewis J.H.","Sung K.","Raldow A.C.","Jin J.","Qi S.X."	Fu	2020	10.1088/1361-6560/ab7970
548	548	N	Review	0	0	1	0	0	0	0	0	0	0	0	0	0	PET/MRI Radiomics in Patients With Brain Metastases	"Lohmann P.","Kocher M.","Ruge M.I.","Visser-Vandewalle V.","Shah N.J.","Fink G.R.","Langen K.-J.","Galldiks N."	Lohmann	2020	10.3389/fneur.2020.00001
549	549	N	Article	0	0	1	0	0	0	0	0	0	0	0	0	0	Automated Identification of Optimal Portal Venous Phase Timing with Convolutional Neural Networks	"Ma J.","Dercle L.","Lichtenstein P.","Wang D.","Chen A.","Zhu J.","Piessevaux H.","Zhao J.","Schwartz L.H.","Lu L.","Zhao B."	Ma	2020	10.1016/j.acra.2019.02.024
550	550	N	Article	0	0	1	0	0	0	0	0	0	0	0	0	0	0	"Weisberg E.M.","Chu L.C.","Park S.","Yuille A.L.","Kinzler K.W.","Vogelstein B.","Fishman E.K."	Weisberg	2020	10.1016/j.diii.2019.09.002
551	551	N	Review	0	0	1	0	0	0	0	0	0	0	0	0	0	Management of incidental pulmonary nodules: current strategies and future perspectives	"Kim T.J.","Kim C.H.","Lee H.Y.","Chung M.J.","Shin S.H.","Lee K.J.","Lee K.S."	Kim	2020	10.1080/17476348.2020.1697853
552	552	N	Article	0	1	0	0	0	0	0	0	0	0	0	0	0	Artificial intelligence applications for thoracic imaging	"Chassagnon G.","Vakalopoulou M.","Paragios N.","Revel M.-P."	Chassagnon	2020	10.1016/j.ejrad.2019.108774
553	553	N	Review	0	1	0	0	0	0	0	0	0	0	0	0	0	Radiomics in prostate cancer: basic concepts and current state-of-the-art	"Yao S.","Jiang H.","Song B."	Yao	2020	10.1007/s42058-019-00020-3
554	554	N	Article	0	0	0	0	0	0	0	0	1	0	0	0	PR-AUC	User-controlled pipelines for feature integration and head and neck radiation therapy outcome predictions	"Welch M.L.","McIntosh C.","McNiven A.","Huang S.H.","Zhang B.-B.","Wee L.","Traverso A.","O'Sullivan B.","Hoebers F.","Dekker A.","Jaffray D.A."	Welch	2020	10.1016/j.ejmp.2020.01.027
555	555	N	Article	0	0	1	0	0	0	0	0	0	0	0	0	0	Deep Learning vs. Radiomics for Predicting Axillary Lymph Node Metastasis of Breast Cancer Using Ultrasound Images: Don't Forget the Peritumoral Region	"Sun Q.","Lin X.","Zhao Y.","Li L.","Yan K.","Liang D.","Sun D.","Li Z.-C."	Sun	2020	10.3389/fonc.2020.00053
556	556	N	Review	0	0	1	0	0	0	0	0	0	0	0	0	0	Image-Based Cardiac Diagnosis With Machine Learning: A Review	"Martin-Isla C.","Campello V.M.","Izquierdo C.","Raisi-Estabragh Z.","Baeßler B.","Petersen S.E.","Lekadir K."	Martin-Isla	2020	10.3389/fcvm.2020.00001
557	557	N	Article	0	0	1	0	0	0	0	0	0	0	0	0	0	Multiple Level CT Radiomics Features Preoperatively Predict Lymph Node Metastasis in Esophageal Cancer: A Multicentre Retrospective Study	"Wu L.","Yang X.","Cao W.","Zhao K.","Li W.","Ye W.","Chen X.","Zhou Z.","Liu Z.","Liang C."	Wu	2020	10.3389/fonc.2019.01548
558	558	N	Article	0	0	0	0	0	0	0	0	1	0	0	0	PR-AUC	Automatic classification of dental artifact status for efficient image veracity checks: effects of image resolution and convolutional neural network depth	"Welch M.L.","McIntosh C.","Purdie T.G.","Wee L.","Traverso A.","Dekker A.","Haibe-Kains B.","Jaffray D.A."	Welch	2020	10.1088/1361-6560/ab5427
559	559	N	Review	0	0	1	0	0	0	0	0	0	0	0	0	0	Artificial intelligence and radiomics in pulmonary nodule management: current status and future applications	"Ather S.","Kadir T.","Gleeson F."	Ather	2020	10.1016/j.crad.2019.04.017
560	560	N	Article	0	0	1	0	0	0	0	0	0	0	0	0	0	Homological radiomics analysis for prognostic prediction in lung cancer patients	"Ninomiya K.","Arimura H."	Ninomiya	2020	10.1016/j.ejmp.2019.11.026
561	561	N	Article	0	0	1	0	0	0	0	0	0	0	0	0	0	Deep transfer learning and radiomics feature prediction of survival of patients with high-grade gliomas	"Han W.","Qin L.","Bay C.","Chen X.","Yu K.-H.","Miskin N.","Li A.","Xu X.","Young G."	Han	2020	10.3174/ajnr.A6365
562	562	N	Article	0	0	0	0	0	0	0	0	1	0	0	0	0	An analysis of hepatic steatosis based on radiomics and deep learning	"Zhang Z.","Ge R.","Zhang L.","Zhang C.","Li X.","Gu Z."	Zhang	2020	0
563	563	N	Review	0	1	0	0	0	0	0	0	0	0	0	0	0	Artificial intelligence and its future potential in lung cancer screening	"Mathew C.J.","David A.M.","Mathew C.M.J."	Mathew	2020	10.17179/excli2020-3095
564	564	N	Article in Press	0	0	1	0	0	0	0	0	0	0	0	0	0	Decoding COVID-19 pneumonia: comparison of deep learning and radiomics CT image signatures	"Wang H.","Wang L.","Lee E.H.","Zheng J.","Zhang W.","Halabi S.","Liu C.","Deng K.","Song J.","Yeom K.W."	Wang	2020	10.1007/s00259-020-05075-4
565	565	N	Article	0	0	1	0	0	0	0	0	0	0	0	0	0	A deep-learning-based prognostic nomogram integrating microscopic digital pathology and macroscopic magnetic resonance images in nasopharyngeal carcinoma: a multi-cohort study	"Zhang F.","Zhong L.-Z.","Zhao X.","Dong D.","Yao J.-J.","Wang S.-Y.","Liu Y.","Zhu D.","Wang Y.","Wang G.-J.","Wang Y.-M.","Li D.","Wei J.","Tian J.","Shan H."	Zhang	2020	10.1177/1758835920971416
566	566	N	Article	0	0	0	0	0	0	0	0	0	0	0	1	0	Application of artificial intelligence in lung tumor imaging diagnosis	"Li Q.","Liu Y.","Zhang Y.","Ye Z."	Li	2020	10.3969/j.issn.1000-8179.2020.02.987
567	567	N	Article	0	0	0	0	0	1	0	0	0	0	0	0	0	A Nomogram Based on Radiomics with Mammography Texture Analysis for the Prognostic Prediction in Patients with Triple-Negative Breast Cancer	"Jiang X.","Zou X.","Sun J.","Zheng A.","Su C.","Zhou J."	Jiang	2020	10.1155/2020/5418364
568	568	N	Article	0	0	1	0	0	0	0	0	0	0	0	0	0	Predicting chemotherapeutic response for far-advanced gastric cancer by radiomics with deep learning semi-automatic segmentation	"Jing-Wen T.","Wang L.","Chen Y.","Xi W.","Ji J.","Wang L.","Xu X.","Long-Kuan Z.","Jian-Xing F.","Zhang J.","Zhang H."	Jing-Wen	2020	10.7150/jca.46704
569	569	N	Review	0	1	0	0	0	0	0	0	0	0	0	0	0	The application of artificial intelligence and radiomics in lung cancer	"Zhou Y.","Xu X.","Song L.","Wang C.","Guo J.","Yi Z.","Li W."	Zhou	2020	10.1093/PCMEDI/PBAA028
570	570	N	Review	0	0	1	0	0	0	0	0	0	0	0	0	0	Artificial intelligence and radiomics in MRI-based prostate diagnostics	"Hamm C.A.","Beetz N.L.","Savic L.J.","Penzkofer T."	Hamm	2020	10.1007/s00117-019-00613-0
571	571	N	Review	0	0	1	0	0	0	0	0	0	0	0	0	0	Artificial Intelligence in radiology : What can be expected in the next few years?	"Haubold J."	Haubold	2020	10.1007/s00117-019-00621-0
572	572	N	Article	0	0	0	0	0	0	0	0	1	0	0	0	0	Multi-Objective-Based Radiomic Feature Selection for Lesion Malignancy Classification	"Zhou Z.","Li S.","Qin G.","Folkert M.","Jiang S.","Wang J."	Zhou	2020	10.1109/JBHI.2019.2902298
573	573	N	Article	0	1	0	0	0	0	0	0	0	0	0	0	0	Quantification in Musculoskeletal Imaging Using Computational Analysis and Machine Learning: Segmentation and Radiomics	"Bach Cuadra M.","Favre J.","Omoumi P."	BachCuadra	2020	10.1055/s-0039-3400268
574	574	N	Chapter	0	0	0	0	0	0	0	0	0	0	1	0	0	Decision Support System for Lung Cancer Using PET/CT and Microscopic Images	"Teramoto A.","Yamada A.","Tsukamoto T.","Imaizumi K.","Toyama H.","Saito K.","Fujita H."	Teramoto	2020	10.1007/978-3-030-33128-3_5
575	575	N	Review	0	1	0	0	0	0	0	0	0	0	0	0	0	The diagnostic accuracy of artificial intelligence in thoracic diseases: A protocol for systematic review and meta-analysis	"Yang Y.","Jin G.","Pang Y.","Wang W.","Zhang H.","Tuo G.","Wu P.","Wang Z.","Zhu Z."	Yang	2020	10.1097/MD.0000000000019114
576	576	N	Chapter	0	0	1	0	0	0	0	0	0	0	0	0	0	Image-Guided Radiooncology: The Potential of Radiomics in Clinical Application	"Peeken J.C.","Wiestler B.","Combs S.E."	Peeken	2020	10.1007/978-3-030-42618-7_24
577	577	N	Conference Abstract	0	1	0	0	0	0	0	0	0	0	0	0	0	Radiomics in deep learning-feature augmentation for lung cancer prediction	"Masquelin A.H.","Whitney D.","Stevenson C.","Spira A.","Bates J.H.","San Jose Estepar R.","Kinsey C."	Masquelin	2020	0
578	578	N	Conference Abstract	0	1	0	0	0	0	0	0	0	0	0	0	0	Inter-reader variability in Breast MRI Radiomics	"Fox M.","Bitencourt A.","Saccarelli C.","Daimiel I.","Lo Gullo R.","Pinker-Domenig K.","Gibbs P."	Fox	2020	10.1007/s11548-020-02171-6
579	579	N	Conference Abstract	0	1	0	0	0	0	0	0	0	0	0	0	0	U-radiomics combined with hyper-curvature features for predicting survival of patients with idiopathic pulmonary fibrosis	"Uemuraa T.","Watari C.","Näppi J.","Matsuhiro M.","Niki N.","Kim H.","Yoshida H."	Uemuraa	2020	10.1007/s11548-020-02171-6
580	580	N	Conference Abstract	0	1	0	0	0	0	0	0	0	0	0	0	0	Deep learning-based predictive imaging biomarker model for EGFR mutation status in nonsmall cell lung cancer from CT imaging	"Mahajan A.","Kania V.","Patil V.M.","Noronha V.","Joshi A.","Menon N.S.","Kumar R.","Rane S.","Chougule A.","Vaidya S.","Prabhash K."	Mahajan	2020	10.1200/JCO.2020.38.15_suppl.3106
581	581	N	Conference Abstract	0	1	0	0	0	0	0	0	0	0	0	0	0	Detection of Isocitrate Dehydrogenase Mutated Glioblastomas Through Anomaly Detection Analytics: A Pilot Study	"Taha B.","Li T.","Boley D.","Sun J.","Chen C.C."	Taha	2020	10.1093/neuros/nyaa447-840
582	582	N	Article	0	0	1	0	0	0	0	0	0	0	0	0	0	Differentiation of spinal metastases originated from lung and other cancers using radiomics and deep learning based on DCE-MRI	"Lang N.","Zhang Y.","Zhang E.","Zhang J.","Chow D.","Chang P.","Yu H.J.","Yuan H.","Su M.-Y."	Lang	2019	10.1016/j.mri.2019.02.013
583	583	N	Review	0	0	1	0	0	0	0	0	0	0	0	0	0	0	"Visvikis D.","Cheze Le Rest C.","Jaouen V.","Hatt M."	Visvikis	2019	10.1007/s00259-019-04373-w
584	584	N	Review	0	0	1	0	0	0	0	0	0	0	0	0	0	Machine learning applications in prostate cancer magnetic resonance imaging	"Cuocolo R.","Cipullo M.B.","Stanzione A.","Ugga L.","Romeo V.","Radice L.","Brunetti A.","Imbriaco M."	Cuocolo	2019	10.1186/s41747-019-0109-2
585	585	N	Note	0	0	1	0	0	0	0	0	0	0	0	0	0	Machine Learning and Deep Learning in Medical Imaging: Intelligent Imaging	"Currie G.","Hawk K.E.","Rohren E.","Vial A.","Klein R."	Currie	2019	10.1016/j.jmir.2019.09.005
586	586	N	Article	0	0	1	0	0	0	0	0	0	0	0	0	0	Basis and perspectives of artificial intelligence in radiation therapy	"Burgun A."	Burgun	2019	10.1016/j.canrad.2019.08.005
587	587	N	Editorial	0	0	1	0	0	0	0	0	0	0	0	0	0	Artificial intelligence and radiomics in nuclear medicine: potentials and challenges	"Aktolun C."	Aktolun	2019	10.1007/s00259-019-04593-0
588	588	N	Review	0	0	1	0	0	0	0	0	0	0	0	0	0	Machine learning for radiomics-based multimodality and multiparametric modeling	"Wei L.","Osman S.","Hatt M.","El Naqa I."	Wei	2019	10.23736/S1824-4785.19.03213-8
589	589	N	Review	0	1	0	0	0	0	0	0	0	0	0	0	0	Integrating radiomics into clinical trial design	"Waninger J.J.","Green M.D.","Cheze Le Rest C.","Rosen B.","El Naqa I."	Waninger	2019	10.23736/S1824-4785.19.03217-5
590	590	N	Article	0	1	0	0	0	0	0	0	0	0	0	0	0	OC-045 Deep neural network based prognostic modelling for lung cancer utilising radiomics and clinical data	"Chufal K.","Ahmad I.","Chowdhary R.","Pahuja A.","Singh R."	Chufal	2019	10.1016/S0167-8140(20)30434-5
591	591	N	Review	0	0	1	0	0	0	0	0	0	0	0	0	0	What can artificial intelligence teach us about the molecular mechanisms underlying disease?	"Cook G.J.R.","Goh V."	Cook	2019	10.1007/s00259-019-04370-z
592	592	N	Article	0	0	1	0	0	0	0	0	0	0	0	0	0	0	"Holzinger A.","Haibe-Kains B.","Jurisica I."	Holzinger	2019	10.1007/s00259-019-04382-9
593	593	N	Article	0	0	1	0	0	0	0	0	0	0	0	0	0	Direct attenuation correction of brain PET images using only emission data via a deep convolutional encoder-decoder (Deep-DAC)	"Shiri I.","Ghafarian P.","Geramifar P.","Leung K.H.-Y.","Ghelichoghli M.","Oveisi M.","Rahmim A.","Ay M.R."	Shiri	2019	10.1007/s00330-019-06229-1
594	594	N	Article	0	0	1	0	0	0	0	0	0	0	0	0	0	Use of radiomic features and support vector machine to distinguish Parkinson's disease cases from normal controls	"Wu Y.","Jiang J.-H.","Chen L.","Lu J.-Y.","Ge J.-J.","Liu F.-T.","Yu J.-T.","Lin W.","Zuo C.-T.","Wang J."	Wu	2019	10.21037/atm.2019.11.26
595	595	N	Review	0	1	0	0	0	0	0	0	0	0	0	0	0	Research progresses in key methods of radiomics for Alzheimer disease	"He J.","Wang Y."	He	2019	10.13929/j.1003-3289.201905137
596	596	N	Review	0	0	1	0	0	0	0	0	0	0	0	0	0	Machine learning in cardiovascular magnetic resonance: Basic concepts and applications	"Leiner T.","Rueckert D.","Suinesiaputra A.","Baeßler B.","Nezafat R.","Išgum I.","Young A.A."	Leiner	2019	10.1186/s12968-019-0575-y
597	597	N	Short Survey	0	0	1	0	0	0	0	0	0	0	0	0	0	Three-dimensional automated breast ultrasound: Technical aspects and first results	"Vourtsis A."	Vourtsis	2019	10.1016/j.diii.2019.03.012
598	598	N	Article	0	0	1	0	0	0	0	0	0	0	0	0	0	Convolution kernel and iterative reconstruction affect the diagnostic performance of radiomics and deep learning in lung adenocarcinoma pathological subtypes	"Zhao W.","Zhang W.","Sun Y.","Ye Y.","Yang J.","Chen W.","Gao P.","Li J.","Li C.","Jin L.","Wang P.","Hua Y.","Li M."	Zhao	2019	10.1111/1759-7714.13161
599	599	N	Conference Abstract	0	1	0	0	0	0	0	0	0	0	0	0	0	0	"Aerts H."	Aerts	2019	10.1016/j.jtho.2019.08.054
600	600	N	Conference Abstract	0	1	0	0	0	0	0	0	0	0	0	0	0	OA06.01 Comparison Between Radiomics-Based Machine Learning and Deep Learning Image Classification for Sub-Cm Lung Nodules	"Janzen I.","Seyyedi S.","Abraham R.","Atkar-Khattra S.","Mayo J.","Yuan R.","Myers R.","Lam S.","Macaulay C."	Janzen	2019	10.1016/j.jtho.2019.08.435
601	601	N	Conference Abstract	0	1	0	0	0	0	0	0	0	0	0	0	0	MA10.02 Deep Learning with Radiomics May Predict High-Grade Lung Adenocarcinoma Based on Histological Patterns in Ground Glass Opacity Lesions	"Wang X.","Zhang L.","Tang L.","Yang X.","Li Q.","Wu N."	Wang	2019	10.1016/j.jtho.2019.08.575
602	602	N	Conference Abstract	0	1	0	0	0	0	0	0	0	0	0	0	0	Enhanced performance of prognostic estimation from TCGA RNAseq data using transfer learning	"Vanacker H.","Angevin E.","Hollebecque A.","Sun R.","Deutsch E.","Zynovyev A.","Calzone L.","Barillot E.","Massard C.","Verlingue L."	Vanacker	2019	10.1093/annonc/mdz239.073
603	603	N	Conference Abstract	0	1	0	0	0	0	0	0	0	0	0	0	0	Deep learning radiomics distinguishes intrapulmonary disease from metastases in immunotherapy-treated melanoma patients	"Nguyen-Kim T.D.L.","Trebeschi S.","Pouw J.E.E.","Milanese G.","Topff L.","Bodalal Z.","Mangana J.","Frauenfelder T.","Haanen J.B.A.G.","Blank C.U.","Aerts H.J.W.L.","Beets-Tan R.","Dummer R."	Nguyen-Kim	2019	10.1093/annonc/mdz253.126
604	604	N	Article	0	0	1	0	0	0	0	0	0	0	0	0	0	Image-based biomarkers for solid tumor quantification	"Savadjiev P.","Chong J.","Dohan A.","Agnus V.","Forghani R.","Reinhold C.","Gallix B."	Savadjiev	2019	10.1007/s00330-019-06169-w
605	605	N	Conference Abstract	0	1	0	0	0	0	0	0	0	0	0	0	0	Deep direct attenuation correction of brain PET images using emission data and deep convolutional encoder-decoder for application to PET/MR and dedicated brain PET scanners	"Shiri I.","Ghafarian P.","Geramifar P.","Ho-Yin Leung K.","Oveisi M.","Rahmim A.","Ay M."	Shiri	2019	10.1007/s00259-019-04486-2
606	606	N	Conference Abstract	0	1	0	0	0	0	0	0	0	0	0	0	0	Consensus of machine learning pipelines for outcome prediction relying on clinical and radiomics features from (18)F-FDG PET/CT images in non-small cell lung cancer	"Hatt M.","Sepehri S.","Upadhaya T.","Visvikis D.","Cheze Le Rest C."	Hatt	2019	10.1007/s00259-019-04486-2
607	607	N	Conference Abstract	0	1	0	0	0	0	0	0	0	0	0	0	0	Radiogenomics analysis of PET/CT images in lung cancer patients: Conventional radiomics versus deep learning	"Shiri I.","Hajianfar G.","Ashrafinia S.","Jenabi E.","Oveisi M.","Rahmim A."	Shiri	2019	10.1007/s00259-019-04486-2
608	608	N	Conference Abstract	0	1	0	0	0	0	0	0	0	0	0	0	0	Deep learning radiomics distinguishes intrapulmonary disease from metastases in immunotherapy-treated melanoma patients	"Nguyen-Kim T.D.L.","Trebeschi S.","Pouw J.E.E.","Milanese G.","Topff L.","Bodalal Z.","Mangana J.","Frauenfelder T.","Haanen J.B.A.G.","Blank C.U.","Aerts H.J.W.L.","Beets-Tan R.","Dummer R."	Nguyen-Kim	2019	10.1093/annonc/mdz253.126
609	609	N	Review	0	0	1	0	0	0	0	0	0	0	0	0	0	Advances in radiological studies of gastrointestinal stromal tumors	"Li J.Z.","Tang L."	Li	2019	10.3760/cma.j.issn.1671-0274.2019.09.015
610	610	N	Article	0	0	1	0	0	0	0	0	0	0	0	0	0	Feature-Guided Deep Radiomics for Glioblastoma Patient Survival Prediction	"Shboul Z.A.","Alam M.","Vidyaratne L.","Pei L.","Elbakary M.I.","Iftekharuddin K.M."	Shboul	2019	10.3389/fnins.2019.00966
611	611	N	Article	0	0	1	0	0	0	0	0	0	0	0	0	0	Diagnostic Accuracy of CT for Prediction of Bladder Cancer Treatment Response with and without Computerized Decision Support	"Cha K.H.","Hadjiiski, PhD L.M.","Cohan, MD R.H.","Chan, PhD H.-P.","Caoili, MD E.M.","Davenport, MD M.","Samala, PhD R.K.","Weizer, MD A.Z.","Alva, MD A.","Kirova-Nedyalkova, MD, PhD G.","Shampain, MD K.","Meyer, MD N.","Barkmeier, MD, PhD D.","Woolen, MD S.","Shankar, MD P.R.","Francis, MD I.R.","Palmbos, MD P."	Cha	2019	10.1016/j.acra.2018.10.010
612	612	N	Review	0	0	1	0	0	0	0	0	0	0	0	0	0	0	"Kolossváry M.","De Cecco C.N.","Feuchtner G.","Maurovich-Horvat P."	Kolossváry	2019	10.1016/j.jcct.2019.04.007
613	613	N	Article	0	0	1	0	0	0	0	0	0	0	0	0	0	Machine learning for prediction of chemoradiation therapy response in rectal cancer using pre-treatment and mid-radiation multi-parametric MRI	"Shi L.","Zhang Y.","Nie K.","Sun X.","Niu T.","Yue N.","Kwong T.","Chang P.","Chow D.","Chen J.-H.","Su M.-Y."	Shi	2019	10.1016/j.mri.2019.05.003
614	614	N	Article	0	0	1	0	0	0	0	0	0	0	0	0	0	0	"Martín Noguerol T.","Paulano-Godino F.","Martín-Valdivia M.T.","Menias C.O.","Luna A."	MartínNoguerol	2019	10.1016/j.jacr.2019.05.047
615	615	N	Conference Abstract	0	1	0	0	0	0	0	0	0	0	0	0	0	Deep Learning Based on Radiomics Features Dataset to Predict the Outcome of Skull-Base Chordomas Patients Treated with Pencil Beam Scanning Proton Therapy	"Dominietto M.","Kole A.","Pica A.","Ahlhelm F.","Lomax A.","Safai S.","Weber D.C."	Dominietto	2019	10.1016/j.ijrobp.2019.06.2168
616	616	N	Conference Abstract	0	1	0	0	0	0	0	0	0	0	0	0	0	An Image-Based Framework for Individualizing Radiotherapy Dose	"Lou B.","Doken S.","Zhuang T.","Wingerter D.","Mistry N.","Ladic L.","Kamen A.","Abazeed M."	Lou	2019	10.1016/j.ijrobp.2019.06.574
617	617	N	Conference Abstract	0	1	0	0	0	0	0	0	0	0	0	0	0	Simultaneous Acquisition of Qualitative and Quantitative MRI Using Deep Learning	"Wu Y.","Ma Y.","Kovalchuk N.","Du J.","Xing L."	Wu	2019	10.1016/j.ijrobp.2019.06.261
618	618	N	Review	0	1	0	0	0	0	0	0	0	0	0	0	0	Radiomics in hepatocellular carcinoma: a quantitative review	"Wakabayashi T.","Ouhmich F.","Gonzalez-Cabrera C.","Felli E.","Saviano A.","Agnus V.","Savadjiev P.","Baumert T.F.","Pessaux P.","Marescaux J.","Gallix B."	Wakabayashi	2019	10.1007/s12072-019-09973-0
619	619	N	Article	0	0	1	0	0	0	0	0	0	0	0	0	0	Radiomics: Data are also images	"Hatt M.","Le Rest C.C.","Tixier F.","Badic B.","Schick U.","Visvikis D."	Hatt	2019	10.2967/jnumed.118.220582
620	620	N	Article	0	1	0	0	0	0	0	0	0	0	0	0	0	Radiogenomics for Precision Medicine with a Big Data Analytics Perspective	"Panayides A.S.","Pattichis M.S.","Leandrou S.","Pitris C.","Constantinidou A.","Pattichis C.S."	Panayides	2019	10.1109/JBHI.2018.2879381
621	621	N	Conference Abstract	0	1	0	0	0	0	0	0	0	0	0	0	0	Road map for development of artificial intelligence in oncological imaging	"Prior F."	Prior	2019	10.1186/s40644-019-0244-2
622	622	N	Conference Abstract	0	1	0	0	0	0	0	0	0	0	0	0	0	Cancer imaging in drug development for precision imaging	"Van Den Abbeele A.D."	VanDenAbbeele	2019	10.1186/s40644-019-0244-2
623	623	N	Note	0	1	0	0	0	0	0	0	0	0	0	0	0	Editorial comments	"Nayan M.","Fleshner N.","Bozzo A."	Nayan	2019	10.1097/01.JU.0000558548.34484.39
624	624	N	Erratum	0	1	0	0	0	0	0	0	0	0	0	0	0	Correction to Handcrafted versus deep learning radiomics for prediction of cancer therapy response (Lancet Digital Health (2019) 1(e106–07)(S2589-7500(19)30062-7)(10.1016/S2589-7500(19)30062-7))	0	0	2019	10.1016/S2589-7500(19)30078-0
625	625	N	Editorial	0	1	0	0	0	0	0	0	0	0	0	0	0	Are estimations of radiomic image markers dispensable due to recent deep learning findings?	"Obert M."	Obert	2019	10.1183/13993003.01185-2019
626	626	N	Article	0	0	1	0	0	0	0	0	0	0	0	0	0	Task-based assessment of a convolutional neural network for segmenting breast lesions for radiomic analysis	"Spuhler K.D.","Ding J.","Liu C.","Sun J.","Serrano-Sosa M.","Moriarty M.","Huang C."	Spuhler	2019	10.1002/mrm.27758
627	627	N	Review	0	0	1	0	0	0	0	0	0	0	0	0	0	Convolutional neural networks for computer-aided detection or diagnosis in medical image analysis: An overview	"Gao J.","Jiang Q.","Zhou B.","Chen D."	Gao	2019	10.3934/mbe.2019326
628	628	N	Review	0	0	1	0	0	0	0	0	0	0	0	0	0	Advances in Auto-Segmentation	"Cardenas C.E.","Yang J.","Anderson B.M.","Court L.E.","Brock K.B."	Cardenas	2019	10.1016/j.semradonc.2019.02.001
629	629	N	Article	0	0	1	0	0	0	0	0	0	0	0	0	0	A deep learning radiomics model for preoperative grading in meningioma	"Zhu Y.","Man C.","Gong L.","Dong D.","Yu X.","Wang S.","Fang M.","Wang S.","Fang X.","Chen X.","Tian J."	Zhu	2019	10.1016/j.ejrad.2019.04.022
630	630	N	Note	0	0	1	0	0	0	0	0	0	0	0	0	0	Handcrafted versus deep learning radiomics for prediction of cancer therapy response	"Hosny A.","Aerts H.J.","Mak R.H."	Hosny	2019	10.1016/S2589-7500(19)30062-7
631	631	N	Article	0	0	1	0	0	0	0	0	0	0	0	0	0	An image-based deep learning framework for individualising radiotherapy dose: a retrospective analysis of outcome prediction	"Lou B.","Doken S.","Zhuang T.","Wingerter D.","Gidwani M.","Mistry N.","Ladic L.","Kamen A.","Abazeed M.E."	Lou	2019	10.1016/S2589-7500(19)30058-5
632	632	N	Article	0	0	1	0	0	0	0	0	0	0	0	0	0	Toward automatic prediction of EGFR mutation status in pulmonary adenocarcinoma with 3D deep learning	"Zhao W.","Yang J.","Ni B.","Bi D.","Sun Y.","Xu M.","Zhu X.","Li C.","Jin L.","Gao P.","Wang P.","Hua Y.","Li M."	Zhao	2019	10.1002/cam4.2233
633	633	N	Letter	0	1	0	0	0	0	0	0	0	0	0	0	0	A preliminary glossary of artificial intelligence in radiology	"Pakdemirli E."	Pakdemirli	2019	10.1177/2058460119863379
634	634	N	Article	0	0	1	0	0	0	0	0	0	0	0	0	0	Deep multi-modality collaborative learning for distant metastases predication in PET-CT soft-tissue sarcoma studies	"Peng Y.","Bi L.","Guo Y.","Feng D.","Fulham M.","Kim J."	Peng	2019	10.1109/EMBC.2019.8857666
635	635	N	Article	0	0	1	0	0	0	0	0	0	0	0	0	0	Deep Learning-Based Radiomics Models for Early Recurrence Prediction of Hepatocellular Carcinoma with Multi-phase CT Images and Clinical Data	"Wang W.","Chen Q.","Iwamoto Y.","Han X.","Zhang Q.","Hu H.","Lin L.","Chen Y.-W."	Wang	2019	10.1109/EMBC.2019.8856356
636	636	N	Note	0	0	1	0	0	0	0	0	0	0	0	0	0	Handcrafted versus deep learning radiomics for prediction of cancer therapy response	"Hosny A.","Aerts H.J.","Mak R.H."	Hosny	2019	10.1016/S2589-7500(19)30062-7
637	637	N	Article	0	0	1	0	0	0	0	0	0	0	0	0	0	Deep learning and radiomics: the utility of Google TensorFlow™ Inception in classifying clear cell renal cell carcinoma and oncocytoma on multiphasic CT	"Coy H.","Hsieh K.","Wu W.","Nagarajan M.B.","Young J.R.","Douek M.L.","Brown M.S.","Scalzo F.","Raman S.S."	Coy	2019	10.1007/s00261-019-01929-0
638	638	N	Article	0	0	1	0	0	0	0	0	0	0	0	0	0	Identification of the presence of ischaemic stroke lesions by means of texture analysis on brain magnetic resonance images	"Ortiz-Ramón R.","Valdés Hernández M.D.C.","González-Castro V.","Makin S.","Armitage P.A.","Aribisala B.S.","Bastin M.E.","Deary I.J.","Wardlaw J.M.","Moratal D."	Ortiz-Ramón	2019	10.1016/j.compmedimag.2019.02.006
639	639	N	Article	0	0	1	0	0	0	0	0	0	0	0	0	0	Deep learning predicts lung cancer treatment response from serial medical imaging	"Xu Y.","Hosny A.","Zeleznik R.","Parmar C.","Coroller T.","Franco I.","Mak R.H.","Aerts H.J.W.L."	Xu	2019	10.1158/1078-0432.CCR-18-2495
640	640	N	Conference Abstract	0	1	0	0	0	0	0	0	0	0	0	0	0	Deep learning-based radiomics of primary lung tumors in CT images for prediction of distant metastasis	"Ferreira Junior J.R.","Koenigkam-Santos M.","Hironaka T.","Garcia Cipriano F.E.","Todorovic Fabro A.","Yoshida H.","Azevedo-Marques P."	FerreiraJunior	2019	10.1007/s11548-019-01969-3
641	641	N	Conference Abstract	0	1	0	0	0	0	0	0	0	0	0	0	0	Synthetic CTS generated by deep learning approaches: How good are they for radiomics analysis?	"Tixier F.","Klages P.","Riyahi S.","Jiang J.","Um H.","Tyagi N.","Young R.","Veeraraghavan H."	Tixier	2019	10.1002/mp.13589
642	642	N	Conference Abstract	0	1	0	0	0	0	0	0	0	0	0	0	0	Spearhead clinically relevant radiologic biomarker discovery in precision oncology with habitat imaging	"Wu J."	Wu	2019	10.1002/mp.13589
643	643	N	Conference Abstract	0	1	0	0	0	0	0	0	0	0	0	0	0	Deep learning in medical physics: Reality or noise?	"Valdes G.","Romero-Calvo M.","Solberg T.","Interian Y."	Valdes	2019	10.1002/mp.13589
644	644	N	Conference Abstract	0	1	0	0	0	0	0	0	0	0	0	0	0	A deep-learning-based intensity inhomogeneity correction for mr imaging	"Liu Y.","Lei Y.","Jeong J.","Wang T.","Curran W.","Liu T.","Patel P.","Yang X."	Liu	2019	10.1002/mp.13589
645	645	N	Conference Abstract	0	1	0	0	0	0	0	0	0	0	0	0	0	A composite deep learning architecture for the joint prediction of local control and radiation pneumonitis in radiotherapy for non- small cell lung cancer patients	"Cui S.","Luo Y.","Tseng H.","Ten Haken R.","El Naqa I."	Cui	2019	10.1002/mp.13589
646	646	N	Conference Abstract	0	1	0	0	0	0	0	0	0	0	0	0	0	Musculoskeletal tumor classification on T2-weighted mri using probability fusion convolutional neural network and support vector machine	"Chen L.","Fisher S.","Rodriguez A.","Folkert M.","Chhabra A.","Jiang S.","Wang J."	Chen	2019	10.1002/mp.13589
647	647	N	Article	0	0	1	0	0	0	0	0	0	0	0	0	0	Pattern classification for gastrointestinal stromal tumors by integration of radiomics and deep convolutional features	"Ning Z.","Luo J.","Li Y.","Han S.","Feng Q.","Xu Y.","Chen W.","Chen T.","Zhang Y."	Ning	2019	10.1109/JBHI.2018.2841992
648	648	N	Conference Abstract	0	1	0	0	0	0	0	0	0	0	0	0	0	An AI system using hybrid CNN and Radiomics model to improve PET image quality	"Gao F.","Zuehlsdorff S."	Gao	2019	0
649	649	N	Conference Abstract	0	1	0	0	0	0	0	0	0	0	0	0	0	Radiomicsanalysis for the differentiationof autoimmune pancreatitis and pancreatic ductal adenocarcinoma in(18)F-FDG PET/CT	"Cheng C.","Zhang Y.","Zuo C.","Yang X."	Cheng	2019	0
650	650	N	Conference Abstract	0	1	0	0	0	0	0	0	0	0	0	0	0	Characterization of Segmented (18)F-DCFPyL PET/CT Lesions in the Context of PSMA-RADS Structured Reporting	"Ashrafinia S.","Sadaghiani M.S.","Dalaie P.","Tulbah R.","Yin Y.","Leung K.","Van Den Berg R.","Leal J.","Gorin M.","Pomper M.","Rahmim A.","Rowe S."	Ashrafinia	2019	0
651	651	N	Review	0	0	1	0	0	0	0	0	0	0	0	0	0	Imaging in pleural mesothelioma: A review of the 14th International Conference of the International Mesothelioma Interest Group	"Armato S.G.","Francis R.J.","Katz S.I.","Ak G.","Opitz I.","Gudmundsson E.","Blyth K.G.","Gupta A."	Armato	2019	10.1016/j.lungcan.2018.11.033
652	652	N	Conference Abstract	0	1	0	0	0	0	0	0	0	0	0	0	0	Working for radiotherapy applications: The perspective of a nuclear medicine physicist in the era of Hybrid Imaging Systems	"Bettinardi V.","Cattaneo M.G."	Bettinardi	2019	10.1016/S0167-8140(19)30552-3
653	653	N	Conference Abstract	0	1	0	0	0	0	0	0	0	0	0	0	0	Deep-learning based estimation of locoregional control for patients with locally advanced HNSCC	"Starke S.","Leger S.","Zwanenburg A.","Pilz K.","Lohaus F.","Linge A.","Zöphel K.","Kotzerke J.","Schreiber A.","Tinhofer I.","Budach V.","Stuschke M.","Balermpas P.","Rödel C.","Ganswindt U.","Belka C.","Pigorsch S.","Combs S.E.","Mönnich D.","Zips D.","Krause M.","Baumann M.","Richter C.","Troost E.G.C.","Löck S."	Starke	2019	10.1016/S0167-8140(19)30916-8
654	654	N	Conference Abstract	0	1	0	0	0	0	0	0	0	0	0	0	0	Non Invasive Grading of Non-Small Cell Lung Cancer Using Machine Learning Models Based on Radiomics	"Aouadi S.","Hammoud R.","Torfeh T.","Al-Hammadi N."	Aouadi	2019	10.1016/S0167-8140(19)31376-3
655	655	N	Article	0	0	1	0	0	0	0	0	0	0	0	0	0	Deep learning radiomics of shear wave elastography significantly improved diagnostic performance for assessing liver fibrosis in chronic hepatitis B: A prospective multicentre study	"Wang K.","Lu X.","Zhou H.","Gao Y.","Zheng J.","Tong M.","Wu C.","Liu C.","Huang L.","Jiang T.","Meng F.","Lu Y.","Ai H.","Xie X.-Y.","Yin L.-P.","Liang P.","Tian J.","Zheng R."	Wang	2019	10.1136/gutjnl-2018-316204
656	656	N	Article	0	0	1	0	0	0	0	0	0	0	0	0	0	Neural network training for cross-protocol radiomic feature standardization in computed tomography	"Andrearczyk V.","Depeursinge A.","Müller H."	Andrearczyk	2019	10.1117/1.JMI.6.2.024008
657	657	N	Article	0	0	1	0	0	0	0	0	0	0	0	0	0	Combining many-objective radiomics and 3D convolutional neural network through evidential reasoning to predict lymph node metastasis in head and neck cancer	"Chen L.","Zhou Z.","Sher D.","Zhang Q.","Shah J.","Pham N.-L.","Jiang S.","Wang J."	Chen	2019	10.1088/1361-6560/ab083a
658	658	N	Review	0	0	1	0	0	0	0	0	0	0	0	0	0	Deep learning and radiomics in precision medicine	"Parekh V.S.","Jacobs M.A."	Parekh	2019	10.1080/23808993.2019.1585805
659	659	N	Review	0	0	1	0	0	0	0	0	0	0	0	0	0	Rise of the Machines: Advances in Deep Learning for Cancer Diagnosis	"Levine A.B.","Schlosser C.","Grewal J.","Coope R.","Jones S.J.M.","Yip S."	Levine	2019	10.1016/j.trecan.2019.02.002
660	660	N	Review	0	1	0	0	0	0	0	0	0	0	0	0	0	Radiomics and radiogenomics of primary liver cancers	"Jeong W.K.","Jamshidi N.","Felker E.R.","Raman S.S.","Lu D.S."	Jeong	2019	10.3350/cmh.2018.1007
661	661	N	Review	0	0	1	0	0	0	0	0	0	0	0	0	0	Artificial intelligence in cancer imaging: Clinical challenges and applications	"Bi W.L.","Hosny A.","Schabath M.B.","Giger M.L.","Birkbak N.J.","Mehrtash A.","Allison T.","Arnaout O.","Abbosh C.","Dunn I.F.","Mak R.H.","Tamimi R.M.","Tempany C.M.","Swanton C.","Hoffmann U.","Schwartz L.H.","Gillies R.J.","Huang R.Y.","Aerts H.J.W.L."	Bi	2019	10.3322/caac.21552
662	662	N	Article	0	0	1	0	0	0	0	0	0	0	0	0	0	Radiomics: a novel feature extraction method for brain neuron degeneration disease using (18)F-FDG PET imaging and its implementation for Alzheimer’s disease and mild cognitive impairment	"Li Y.","Jiang J.","Lu J.","Jiang J.","Zhang H.","Zuo C."	Li	2019	10.1177/1756286419838682
663	663	N	Conference Abstract	0	1	0	0	0	0	0	0	0	0	0	0	0	0	"Oakden-Rayner L."	Oakden-Rayner	2019	10.1007/s13246-019-00724-x
664	664	N	Article	0	0	1	0	0	0	0	0	0	0	0	0	0	Deep learning in head & neck cancer outcome prediction	"Diamant A.","Chatterjee A.","Vallières M.","Shenouda G.","Seuntjens J."	Diamant	2019	10.1038/s41598-019-39206-1
665	665	N	Article	0	0	1	0	0	0	0	0	0	0	0	0	0	A Deep Learning-Based Radiomics Model for Differentiating Benign and Malignant Renal Tumors	"Zhou L.","Zhang Z.","Chen Y.-C.","Zhao Z.-Y.","Yin X.-D.","Jiang H.-B."	Zhou	2019	10.1016/j.tranon.2018.10.012
666	666	N	Article	0	0	1	0	0	0	0	0	0	0	0	0	0	Deep learning for patient-specific quality assurance: Identifying errors in radiotherapy delivery by radiomic analysis of gamma images with convolutional neural networks	"Nyflot M.J.","Thammasorn P.","Wootton L.S.","Ford E.C.","Chaovalitwongse W.A."	Nyflot	2019	10.1002/mp.13338
667	667	N	Article	0	0	1	0	0	0	0	0	0	0	0	0	0	Multi-Channel 3D Deep Feature Learning for Survival Time Prediction of Brain Tumor Patients Using Multi-Modal Neuroimages	"Nie D.","Lu J.","Zhang H.","Adeli E.","Wang J.","Yu Z.","Liu L.","Wang Q.","Wu J.","Shen D."	Nie	2019	10.1038/s41598-018-37387-9
668	668	N	Article	0	0	1	0	0	0	0	0	0	0	0	0	0	Establishment of a deep feature-based classification model for distinguishing benign and malignant breast tumors on full-filed digital mammography	"Liang C.","Li M.","Bian Z.","Lv W.","Zeng D.","Ma J."	Liang	2019	10.12122/j.issn.1673-4254.2019.01.14
669	669	N	Article	0	0	1	0	0	0	0	0	0	0	0	0	0	Predictive markers for Parkinson's disease using deep neural nets on neuromelanin sensitive MRI	"Shinde S.","Prasad S.","Saboo Y.","Kaushick R.","Saini J.","Pal P.K.","Ingalhalikar M."	Shinde	2019	10.1016/j.nicl.2019.101748
670	670	N	Conference Abstract	0	1	0	0	0	0	0	0	0	0	0	0	0	BROWN ADIPOSE TISSUE ACTIVATION DETECTED BY ARTIFICAL INTELLIGENCE ASSISTED RADIOMICS: AN EARLY BIOMARKER FOR PANCREATIC DUCTAL ADENOCARCINOMA (PDAC)	"Rodriguez A.C.","Sharma A.","Tanner I.","Kandel P.","LaLonde R.","Livingston D.","Manoj J.","Raimondo M.","Wallace M.B.","Bagci U."	Rodriguez	2019	10.1016/S0016-5085(19)37629-2
671	671	N	Article	0	0	1	0	0	0	0	0	0	0	0	0	0	Prognostic value of deep learning PET/CT-based radiomics: Potential role for future individual induction chemotherapy in advanced nasopharyngeal carcinoma	"Peng H.","Dong D.","Fang M.-J.","Li L.","Tang L.-L.","Chen L.","Li W.-F.","Mao Y.-P.","Fan W.","Liu L.-Z.","Tian L.","Lin A.-H.","Sun Y.","Tian J.","Ma J."	Peng	2019	10.1158/1078-0432.CCR-18-3065
672	672	N	Review	0	1	0	0	0	0	0	0	0	0	0	0	0	Radiomics and Artificial Intelligence for Biomarker and Prediction Model Development in Oncology	"Forghani R.","Savadjiev P.","Chatterjee A.","Muthukrishnan N.","Reinhold C.","Forghani B."	Forghani	2019	10.1016/j.csbj.2019.07.001
673	673	N	Article	0	0	1	0	0	0	0	0	0	0	0	0	0	Deep learning algorithm for reducing ct slice thickness: Effect on reproducibility of radiomic features in lung cancer	"Park S.","Lee S.M.","Do K.H.","Lee J.G.","Bae W.","Park H.","Jung K.H.","Seo J.B."	Park	2019	10.3348/kjr.2019.0212
674	674	N	Article	0	0	1	0	0	0	0	0	0	0	0	0	0	Deep Learning–based Image Conversion of CT Reconstruction Kernels Improves Radiomics Reproducibility for Pulmonary Nodules or Masses	"Choe J.","Lee S.M.","Do K.-H.","Lee G.","Lee J.-G.","Lee S.M.","Seo J.B."	Choe	2019	10.1148/radiol.2019181960
675	675	N	Editorial	0	1	0	0	0	0	0	0	0	0	0	0	0	Can artificial intelligence fix the reproducibility problem of radiomics?	"Park C.M."	Park	2019	10.1148/radiol.2019191154
676	676	N	Review	0	0	1	0	0	0	0	0	0	0	0	0	0	Artificial intelligence for mammography and digital breast tomosynthesis: Current concepts and future perspectives	"Geras K.J.","Mann R.M.","Moy L."	Geras	2019	10.1148/radiol.2019182627
677	677	N	Review	0	0	1	0	0	0	0	0	0	0	0	0	0	State of the art: Machine learning applications in Glioma Imaging	"Lotan E.","Jain R.","Razavian N.","Fatterpekar G.M.","Lui Y.W."	Lotan	2019	10.2214/AJR.18.20218
678	678	N	Article	0	0	1	0	0	0	0	0	0	0	0	0	0	The Effect of CT Scan Parameters on the Measurement of CT Radiomic Features: A Lung Nodule Phantom Study	"Kim Y.J.","Lee H.-J.","Kim K.G.","Lee S.H."	Kim	2019	10.1155/2019/8790694
679	679	N	Review	0	0	1	0	0	0	0	0	0	0	0	0	0	The applications of radiomics in precision diagnosis and treatment of oncology: Opportunities and challenges	"Liu Z.","Wang S.","Dong D.","Wei J.","Fang C.","Zhou X.","Sun K.","Li L.","Li B.","Wang M.","Tian J."	Liu	2019	10.7150/thno.30309
680	680	N	Conference Review	0	1	0	0	0	0	0	0	0	0	0	0	0	Artificial Intelligence in Medical Imaging Conference 2019	0	0	2019	0
681	681	N	Review	0	0	1	0	0	0	0	0	0	0	0	0	0	0	"Napel S.","Mu W.","Jardim-Perassi B.V.","Aerts H.J.W.L.","Gillies R.J."	Napel	2018	10.1002/cncr.31630
682	682	N	Conference Abstract	0	1	0	0	0	0	0	0	0	0	0	0	0	Deep Learning based Radiomics (DLR) and its usage in noninvasive IDH1 prediction for low grade glioma	"Yu J."	Yu	2018	10.1111/cas.13904
683	683	N	Conference Abstract	0	1	0	0	0	0	0	0	0	0	0	0	0	Molecular Diagnosis and Survival Predicition of Glioma Patients by Using Machine-Learning based Radiomics Methods	"Shi Z.","Yu J.","Qi Z.","Yang B.","Chen L.","Mao Y.","Zhou L."	Shi	2018	10.1111/cas.13904
684	684	N	Erratum	0	0	1	0	0	0	0	0	0	0	0	0	0	Erratum: Author Correction: Deep Learning and Radiomics predict complete response after neo-adjuvant chemoradiation for locally advanced rectal cancer (Scientific reports (2018) 8 1 (12611))	"Bibault J.-E.","Giraud P.","Housset M.","Durdux C.","Taieb J.","Berger A.","Coriat R.","Chaussade S.","Dousset B.","Nordlinger B.","Burgun A."	Bibault	2018	10.1038/s41598-018-35359-7
685	685	N	Review	0	0	1	0	0	0	0	0	0	0	0	0	0	Novel Quantitative PET Techniques for Clinical Decision Support in Oncology	"Zaidi H.","Alavi A.","Naqa I.E."	Zaidi	2018	10.1053/j.semnuclmed.2018.07.003
686	686	N	Article	0	0	1	0	0	0	0	0	0	0	0	0	0	Deep learning for lung cancer prognostication: A retrospective multi-cohort radiomics study	"Hosny A.","Parmar C.","Coroller T.P.","Grossmann P.","Zeleznik R.","Kumar A.","Bussink J.","Gillies R.J.","Mak R.H.","Aerts H.J.W.L."	Hosny	2018	10.1371/journal.pmed.1002711
687	687	N	Conference Abstract	0	1	0	0	0	0	0	0	0	0	0	0	0	Artificial intelligence in reproductive medicine: Where we are and where to go	"Liu X.","Guo Y."	Liu	2018	10.1007/s10815-018-1321-3
688	688	N	Review	0	1	0	0	0	0	0	0	0	0	0	0	0	Radiological evaluation of advanced gastric cancer: from image to big data radiomics	"Tang L."	Tang	2018	0
689	689	N	Conference Paper	0	0	1	0	0	0	0	0	0	0	0	0	0	Opportunities and challenges to utilization of quantitative imaging: Report of the AAPM practical big data workshop	"Mackie T.R.","Jackson E.F.","Giger M."	Mackie	2018	10.1002/mp.13135
690	690	N	Review	0	1	0	0	0	0	0	0	0	0	0	0	0	Heterogeneity analysis of (18)F-FDG PET imaging in oncology: clinical indications and perspectives	"Lovinfosse P.","Hatt M.","Visvikis D.","Hustinx R."	Lovinfosse	2018	10.1007/s40336-018-0299-2
691	691	N	Note	0	0	1	0	0	0	0	0	0	0	0	0	0	Challenges and Technological Trends Toward Improved Medical Imaging-based Predictive Data-mining	"Zaritsky A."	Zaritsky	2018	10.1016/j.ebiom.2018.08.017
692	692	N	Conference Abstract	0	1	0	0	0	0	0	0	0	0	0	0	0	Big data initiatives changing the future of cancer imaging and therapy	"Prior F."	Prior	2018	10.1186/s40644-018-0160-x
693	693	N	Conference Abstract	0	1	0	0	0	0	0	0	0	0	0	0	0	Improving lung cancer screening using radiomics	"Prior F."	Prior	2018	10.1186/s40644-018-0160-x
694	694	N	Conference Abstract	0	1	0	0	0	0	0	0	0	0	0	0	0	Radiomics and AI: future of cancer imaging without radiologists?	"Schlemmer H.-P."	Schlemmer	2018	10.1186/s40644-018-0160-x
695	695	N	Article	0	0	1	0	0	0	0	0	0	0	0	0	0	Deep Learning and Radiomics predict complete response after neo-adjuvant chemoradiation for locally advanced rectal cancer	"Bibault J.-E.","Giraud P.","Housset M.","Durdux C.","Taieb J.","Berger A.","Coriat R.","Chaussade S.","Dousset B.","Nordlinger B.","Burgun A."	Bibault	2018	10.1038/s41598-018-30657-6
696	696	N	Conference Abstract	0	1	0	0	0	0	0	0	0	0	0	0	0	The accurate noninvasive staging of liver fibrosis using deep learning radiomics: A prospective multicenter study	"Zhou H.","Wang K.","Tian J."	Zhou	2018	10.1158/1538-7445.AM2018-5298
697	697	N	Conference Abstract	0	1	0	0	0	0	0	0	0	0	0	0	0	Deep learning to predict survival prognosis for patients with non-small cell lung cancer using images and clinical data	"Lee E.H.","Zhou M.","Gamboa N.","Brennan K.","Itakura H.","Nair V.","Napel S.","Wong S.","Gevaert O."	Lee	2018	10.1158/1538-7445.AM2018-3048
698	698	N	Article	0	0	1	0	0	0	0	0	0	0	0	0	0	Predicting Lymph Node Metastasis in Head and Neck Cancer by Combining Many-objective Radiomics and 3-dimensioal Convolutional Neural Network through Evidential Reasoning	"Zhou Z.","Chen L.","Sher D.","Zhang Q.","Shah J.","Pham N.-L.","Jiang S.","Wang J."	Zhou	2018	10.1109/EMBC.2018.8513070
699	699	N	Conference Abstract	0	1	0	0	0	0	0	0	0	0	0	0	0	Keynote Lecture What is 'Radiomics' and what is it good for?	"Hahn H.K."	Hahn	2018	10.1007/s00247-018-4151-7
700	700	N	Conference Abstract	0	1	0	0	0	0	0	0	0	0	0	0	0	Man versus machine?	"Owens C.","Veys C."	Owens	2018	10.1007/s00247-018-4151-7
701	701	N	Conference Abstract	0	1	0	0	0	0	0	0	0	0	0	0	0	Application of convolutional neural networks for computer-aided diagnosis and treatment planning in oncology	"Pröll S.","Tappeiner E.","Netzer M.","Simpson A.L.","Chakraborty J.","Schubert R.","Fritscher K.D."	Pröll	2018	10.1007/s11548-018-1766-y
702	702	N	Conference Abstract	0	1	0	0	0	0	0	0	0	0	0	0	0	Segmentation of lung nodules on MDCT images by using 3D Conv-DeconvNet	"Kidera S.","Kido S.","Hirano Y.","Mabu S.","Tanaka N."	Kidera	2018	10.1007/s11548-018-1766-y
703	703	N	Conference Abstract	0	1	0	0	0	0	0	0	0	0	0	0	0	Deep-learning combined with radiomic hyper-curvature features for survival prediction of patients with interstitial lung disease	"Nasirudin R.","Matsuhiro M.","Watari C.","Nappi J.","Hironaka T.","Kawata Y.","Niki N.","Yoshida H."	Nasirudin	2018	10.1007/s11548-018-1766-y
704	704	N	Review	0	1	0	0	0	0	0	0	0	0	0	0	0	The role of deep learning and radiomic feature extraction in cancer-specific predictive modelling: A review	"Vial A.","Stirling D.","Field M.","Ros M.","Ritz C.","Carolan M.","Holloway L.","Miller A."	Vial	2018	10.21037/tcr.2018.05.02
705	705	N	Conference Abstract	0	1	0	0	0	0	0	0	0	0	0	0	0	A machine learning process for delta radiomics	"Nasief H.","Li X."	Nasief	2018	10.1002/mp.12938
706	706	N	Conference Abstract	0	1	0	0	0	0	0	0	0	0	0	0	0	Image based lung cancer phenotyping with deep-learning radiomics	"Chaunzwa T.","Xu Y.","Mak R.","Christiani D.","Lanuti M.","Shafer A.","Dia N.","Aerts H."	Chaunzwa	2018	10.1002/mp.12938
707	707	N	Conference Abstract	0	1	0	0	0	0	0	0	0	0	0	0	0	A recurrent neural network for xerostomia prediction in head and neck cancer from daily CBCT images	"Tseng H.H.","Rosen B.","Brock K.","Eisbruch A.","Mierzwa M.","Chien J.T.","Ten Haken R.","El Naqa I."	Tseng	2018	10.1002/mp.12938
708	708	N	Conference Abstract	0	1	0	0	0	0	0	0	0	0	0	0	0	Tracking imaging phenotypes with deep learning for survival and treatment response prediction	"Xu Y.","Hosny A.","Coroller T.","Zeleznik R.","Mak R.","Aerts H."	Xu	2018	10.1002/mp.12938
709	709	N	Conference Abstract	0	1	0	0	0	0	0	0	0	0	0	0	0	Deep learning will make QI routine in radiology	"Erickson B."	Erickson	2018	10.1002/mp.12938
710	710	N	Conference Abstract	0	1	0	0	0	0	0	0	0	0	0	0	0	Radiomics case studies	"Rao A."	Rao	2018	10.1002/mp.12938
711	711	N	Conference Abstract	0	1	0	0	0	0	0	0	0	0	0	0	0	Multienergy CT: Extending the power of clinical CT	"Wen N."	Wen	2018	10.1002/mp.12938
712	712	N	Conference Abstract	0	1	0	0	0	0	0	0	0	0	0	0	0	Statistics for radiomics	"Zhou S."	Zhou	2018	10.1002/mp.12938
713	713	N	Conference Abstract	0	1	0	0	0	0	0	0	0	0	0	0	0	Deep learning intuition	"Hosny A."	Hosny	2018	10.1002/mp.12938
714	714	N	Conference Abstract	0	1	0	0	0	0	0	0	0	0	0	0	0	A deep-learning-based fully automated segmentation approach to delineate tumors in FDG-PET images of patients with lung cancer	"Leung K.","Marashdeh W.","Wray R.","Ashrafinia S.","Rahmim A.","Pomper M.","Jha A."	Leung	2018	0
715	715	N	Conference Abstract	0	1	0	0	0	0	0	0	0	0	0	0	0	Radiomics based Deep Fully Connected Neural Network (R-DNN) for Prognostication of Lung Cancer	"Upadhaya T.","Hadzic M.","Legot F.","Hatt M.","Visvikis D.","Le Rest C.C."	Upadhaya	2018	0
716	716	N	Conference Abstract	0	1	0	0	0	0	0	0	0	0	0	0	0	A deep-learning radiomics model for predicting survival in early-stage non-small cell lung cancer	"Chaunzwa T.L.","Christiani D.C.","Lanuti M.","Shafer A.","Diao N.","Mak R.H.","Aerts H."	Chaunzwa	2018	10.1200/JCO.2018.36.15-suppl.8528
717	717	N	Conference Abstract	0	1	0	0	0	0	0	0	0	0	0	0	0	Using deep-learning radiomics to predict lung cancer histology	"Chaunzwa T.L.","Christiani D.C.","Lanuti M.","Shafer A.","Diao N.","Mak R.H.","Aerts H."	Chaunzwa	2018	10.1200/JCO.2018.36.15-suppl.8545
718	718	N	Conference Abstract	0	1	0	0	0	0	0	0	0	0	0	0	0	Predicting neo-adjuvant chemotherapy response from pre-treatment breast MRI using machine learning and HER2 status	"Braman N.","Ravichandran K.","Janowczyk A.","Abraham J.","Madabhushi A."	Braman	2018	10.1200/JCO.2018.36.15-suppl.582
719	719	N	Review	0	0	1	0	0	0	0	0	0	0	0	0	0	Deep learning guided stroke management: A review of clinical applications	"Feng R.","Badgeley M.","Mocco J.","Oermann E.K."	Feng	2018	10.1136/neurintsurg-2017-013355
720	720	N	Editorial	0	0	1	0	0	0	0	0	0	0	0	0	0	Radiomics and Deep Learning in Clinical Imaging: What Should We Do?	"Choi J.Y."	Choi	2018	10.1007/s13139-018-0514-0
721	721	N	Conference Abstract	0	1	0	0	0	0	0	0	0	0	0	0	0	Combining deep learning and radiomics to predict HPV status in oropharyngeal squamous cell carcinoma	"Jochems A.","Leijenaar R.T.H.","Bogowicz M.","Hoebers F.J.P.","Wesseling F.","Huang S.H.","Chan B.","Waldron J.N.","O'Sullivan B.","Rietveld D.","Leemans C.R.","Riesterer O.","Tanadini-Lang S.","Guckenberger M.","Ikenberg K.","Lambin P."	Jochems	2018	0
722	722	N	Conference Abstract	0	1	0	0	0	0	0	0	0	0	0	0	0	Machine learning for radiomics and outcome modeling	"Hatt M."	Hatt	2018	0
723	723	N	Article	0	0	1	0	0	0	0	0	0	0	0	0	0	Machine Learning in Medical Imaging	"Giger M.L."	Giger	2018	10.1016/j.jacr.2017.12.028
724	724	N	Review	0	0	1	0	0	0	0	0	0	0	0	0	0	Data science in radiology: A path forward	"Aerts H.J.W.L."	Aerts	2018	10.1158/1078-0432.CCR-17-2804
725	725	N	Review	0	0	1	0	0	0	0	0	0	0	0	0	0	Towards precision medicine: from quantitative imaging to radiomics	"Acharya U.R.","Hagiwara Y.","Sudarshan V.K.","Chan W.Y.","Ng K.H."	Acharya	2018	10.1631/jzus.B1700260
726	726	N	Article	0	0	1	0	0	0	0	0	0	0	0	0	0	Predicting malignant nodules by fusing deep features with classical radiomics features	"Paul R.","Hawkins S.H.","Schabath M.B.","Gillies R.J.","Hall L.O.","Goldgof D.B."	Paul	2018	10.1117/1.JMI.5.1.011021
727	727	N	Review	0	0	1	0	0	0	0	0	0	0	0	0	0	Application of Radiomics and Decision Support Systems for Breast MR Differential Diagnosis	"Tsougos I.","Vamvakas A.","Kappas C.","Fezoulidis I.","Vassiou K."	Tsougos	2018	10.1155/2018/7417126
728	728	N	Article	0	0	1	0	0	0	0	0	0	0	0	0	0	Deep reinforcement learning for automated radiation adaptation in lung cancer:	"Tseng H.-H.","Luo Y.","Cui S.","Chien J.-T.","Ten Haken R.K.","Naqa I.E."	Tseng	2017	10.1002/mp.12625
729	729	N	Article	0	0	1	0	0	0	0	0	0	0	0	0	0	Computational radiomics system to decode the radiographic phenotype	"Van Griethuysen J.J.M.","Fedorov A.","Parmar C.","Hosny A.","Aucoin N.","Narayan V.","Beets-Tan R.G.H.","Fillion-Robin J.-C.","Pieper S.","Aerts H.J.W.L."	VanGriethuysen	2017	10.1158/0008-5472.CAN-17-0339
730	730	N	Conference Abstract	0	1	0	0	0	0	0	0	0	0	0	0	0	Prediction of local response after stereotactic radiosurgery for brain metastases using convolutional neural networks based radiomics	"Cha Y.","Kim M.S.","Cho C.K.","Yoo H.J.","Jang W.I.","Seo Y.S.","Paik E.K."	Cha	2017	10.1016/j.ijrobp.2017.06.2157
731	731	N	Conference Abstract	0	1	0	0	0	0	0	0	0	0	0	0	0	Deep convolutional neural networks for imaging based survival analysis of rectal cancer patients	"Li H.","Zhong H.","Boimel P.J.","Ben-Josef E.","Xiao Y.","Fan Y."	Li	2017	10.1016/j.ijrobp.2017.06.458
732	732	N	Article	0	0	1	0	0	0	0	0	0	0	0	0	0	A deep feature fusion methodology for breast cancer diagnosis demonstrated on three imaging modality datasets	"Antropova N.","Huynh B.Q.","Giger M.L."	Antropova	2017	10.1002/mp.12453
733	733	N	Editorial	0	0	1	0	0	0	0	0	0	0	0	0	0	Special Section Guest Editorial: Radiomics and Deep Learning	"Kontos D.","Summers R.M.","Giger M."	Kontos	2017	10.1117/1.JMI.4.4.041301
734	734	N	Article	0	0	1	0	0	0	0	0	0	0	0	0	0	A Deep Learning-Based Radiomics Model for Prediction of Survival in Glioblastoma Multiforme	"Lao J.","Chen Y.","Li Z.-C.","Li Q.","Zhang J.","Liu J.","Zhai G."	Lao	2017	10.1038/s41598-017-10649-8
735	735	N	Review	0	0	1	0	0	0	0	0	0	0	0	0	0	Overview of deep learning in medical imaging	"Suzuki K."	Suzuki	2017	10.1007/s12194-017-0406-5
736	736	N	Article	0	0	1	0	0	0	0	0	0	0	0	0	0	Bladder Cancer Treatment Response Assessment in CT using Radiomics with Deep-Learning	"Cha K.H.","Hadjiiski L.","Chan H.-P.","Weizer A.Z.","Alva A.","Cohan R.H.","Caoili E.M.","Paramagul C.","Samala R.K."	Cha	2017	10.1038/s41598-017-09315-w
737	737	N	Article	0	0	1	0	0	0	0	0	0	0	0	0	0	Somatic mutations drive distinct imaging phenotypes in lung cancer	"Rios Velazquez E.","Parmar C.","Liu Y.","Coroller T.P.","Cruz G.","Stringfield O.","Ye Z.","Makrigiorgos M.","Fennessy F.","Mak R.H.","Gillies R.","Quackenbush J.","Aerts H.J.W.L."	RiosVelazquez	2017	10.1158/0008-5472.CAN-17-0122
738	738	N	Article	0	0	1	0	0	0	0	0	0	0	0	0	0	Deep Learning based Radiomics (DLR) and its usage in noninvasive IDH1 prediction for low grade glioma	"Li Z.","Wang Y.","Yu J.","Guo Y.","Cao W."	Li	2017	10.1038/s41598-017-05848-2
739	739	N	Conference Abstract	0	1	0	0	0	0	0	0	0	0	0	0	0	Deep reinforcement learning for automated dose adaptation in lung cancer	"Tseng H.","Luo Y.","Chien J.","Ten Haken R.","El Naqa I."	Tseng	2017	10.1002/mp.12304
740	740	N	Conference Abstract	0	1	0	0	0	0	0	0	0	0	0	0	0	Radiomics/big data/deep learning in clinical trial	"Court L."	Court	2017	10.1002/mp.12304
741	741	N	Article	0	0	1	0	0	0	0	0	0	0	0	0	0	Precision Radiology: Predicting longevity using feature engineering and deep learning methods in a radiomics framework	"Oakden-Rayner L.","Carneiro G.","Bessen T.","Nascimento J.C.","Bradley A.P.","Palmer L.J."	Oakden-Rayner	2017	10.1038/s41598-017-01931-w
742	742	N	Conference Abstract	0	1	0	0	0	0	0	0	0	0	0	0	0	Prediction of radiosurgery response of brain metastases using convolutional neural networks	"Cha Y.","Kim M.S.","Cho C.K.","Yoo H.","Jang W.I.","Seo Y.S.","Kang J.K.","Paik E.K."	Cha	2017	0
743	743	N	Conference Abstract	0	1	0	0	0	0	0	0	0	0	0	0	0	Machine learning and bioinformatics approaches to combine imaging with non-imaging data for outcome prediction	"Gevaert O."	Gevaert	2017	0
744	744	N	Conference Abstract	0	1	0	0	0	0	0	0	0	0	0	0	0	Deep learning of radiomics features for survival prediction in NSCLC and Head and Neck carcinoma	"Jochems A.","Hoebers F.","De Ruysscher D.","Leijenaar R.","Walsh S.","O'Sullivan B.","Bussink J.","Monshouwer R.","Leemans R.","Lambin P."	Jochems	2017	0
745	745	N	Conference Abstract	0	1	0	0	0	0	0	0	0	0	0	0	0	Imaging biobanks: Challenges and opportunities	"Van Der Lugt A."	VanDerLugt	2017	0
746	746	N	Conference Abstract	0	1	0	0	0	0	0	0	0	0	0	0	0	Precision radiology: Predicting longevity from chest CTs with radiomics and deep learning	"Oakden-Rayner L.","Carneiro G.","Bessen T.","Bradley A.","Nascimento J.","Palmer L."	Oakden-Rayner	2016	10.1111/17549485.01-12519
747	747	N	Article	0	0	1	0	0	0	0	0	0	0	0	0	0	Digital mammographic tumor classification using transfer learning from deep convolutional neural networks	"Huynh B.Q.","Li H.","Giger M.L."	Huynh	2016	10.1117/1.JMI.3.3.034501
748	748	N	Conference Abstract	0	1	0	0	0	0	0	0	0	0	0	0	0	Predicting breast cancer malignancy on DCE-MRI data using pre-trained convolutional neural networks	"Antropova N.","Huynh B.","Giger M."	Antropova	2016	0
0	145	N	Review	32367456	1	0	0	0	0	0	0	0	0	0	0	0	Radiomics and deep learning in lung cancer	Avanzo M, Stancanello J, Pirrone G, Sartor G.	Avanzo M	2020	10.1007/s00066-020-01625-9
1	168	N	Review	31601480	1	0	0	0	0	0	0	0	0	0	0	0	Machine Learning and Deep Learning in Medical Imaging: Intelligent Imaging	Currie G, Hawk KE, Rohren E, Vial A, Klein R.	Currie G	2019	10.1016/j.jmir.2019.09.005
2	190	N	Article	32144248	0	0	0	0	0	1	0	0	0	0	0	0	Deep learning radiomics can predict axillary lymph node status in early-stage breast cancer	Zheng X, Yao Z, Huang Y, Yu Y, Wang Y, Liu Y, Mao R, Li F, Xiao Y, Wang Y, Hu Y, Yu J, Zhou J.	Zheng X	2020	10.1038/s41467-020-15027-z
3	3	N	Review	32418336	1	0	0	0	0	0	0	0	0	0	0	0	Machine and deep learning methods for radiomics	Avanzo M, Wei L, Stancanello J, Vallières M, Rao A, Morin O, Mattonen SA, El Naqa I.	Avanzo M	2020	10.1002/mp.13678
4	188	N	Review	32193887	1	0	0	0	0	0	0	0	0	0	0	0	Radiomics and Deep Learning: Hepatic Applications	Park HJ, Park B, Lee SS.	Park HJ	2020	10.3348/kjr.2019.0752
5	5	N	Review	31276247	1	0	0	0	0	0	0	0	0	0	0	0	Machine learning in breast MRI	Reig B, Heacock L, Geras KJ, Moy L.	Reig B	2020	10.1002/jmri.26852
6	145	N	Review	33142892	1	0	0	0	0	0	0	0	0	0	0	0	Recent Updates of Transarterial Chemoembolilzation in Hepatocellular Carcinoma	Chang Y, Jeong SW, Young Jang J, Jae Kim Y.	Chang Y	2020	10.3390/ijms21218165
7	227	N	Review	30720861	1	0	0	0	0	0	0	0	0	0	0	0	Artificial intelligence in cancer imaging: Clinical challenges and applications	Bi WL, Hosny A, Schabath MB, Giger ML, Birkbak NJ, Mehrtash A, Allison T, Arnaout O, Abbosh C, Dunn IF, Mak RH, Tamimi RM, Tempany CM, Swanton C, Hoffmann U, Schwartz LH, Gillies RJ, Huang RY, Aerts HJWL.	Bi WL	2019	10.3322/caac.21552
8	192	N	Review	32101448	1	0	0	0	0	0	0	0	0	0	0	0	Radiomics: from qualitative to quantitative imaging	Rogers W, Thulasi Seetha S, Refaee TAG, Lieverse RIY, Granzier RWY, Ibrahim A, Keek SA, Sanduleanu S, Primakov SP, Beuque MPL, Marcus D, van der Wiel AMA, Zerka F, Oberije CJG, van Timmeren JE, Woodruff HC, Lambin P.	Rogers W	2020	10.1259/bjr.20190948
9	243	N	Technical Note	29092951	1	0	0	0	0	0	0	0	0	0	0	0	Computational Radiomics System to Decode the Radiographic Phenotype	van Griethuysen JJM, Fedorov A, Parmar C, Hosny A, Aucoin N, Narayan V, Beets-Tan RGH, Fillion-Robin JC, Pieper S, Aerts HJWL.	van Griethuysen JJM	2017	10.1158/0008-5472.CAN-17-0339
10	182	N	Review	32394100	1	0	0	0	0	0	0	0	0	0	0	0	Applications of radiomics and machine learning for radiotherapy of malignant brain tumors	Kocher M, Ruge MI, Galldiks N, Lohmann P.	Kocher M	2020	10.1007/s00066-020-01626-8
11	208	N	Review	31549948	1	0	0	0	0	0	0	0	0	0	0	0	Artificial Intelligence for Mammography and Digital Breast Tomosynthesis: Current Concepts and Future Perspectives	Geras KJ, Mann RM, Moy L.	Geras KJ	2019	10.1148/radiol.2019182627
12	39	N	Review	34616673	1	0	0	0	0	0	0	0	0	0	0	0	Progress of MRI Radiomics in Hepatocellular Carcinoma	Gong XQ, Tao YY, Wu YK, Liu N, Yu X, Wang R, Zheng J, Liu N, Huang XH, Li JD, Yang G, Wei XQ, Yang L, Zhang XM.	Gong XQ	2021	10.3389/fonc.2021.698373
13	118	N	Review	33718055	1	0	0	0	0	0	0	0	0	0	0	0	Radiomics and artificial intelligence in lung cancer screening	Binczyk F, Prazuch W, Bozek P, Polanska J.	Binczyk F	2021	10.21037/tlcr-20-708
14	148	Y	Article	33094432	0	0	0	0	0	0	0	0	0	0	0	0	Decoding COVID-19 pneumonia: comparison of deep learning and radiomics CT image signatures	Wang H, Wang L, Lee EH, Zheng J, Zhang W, Halabi S, Liu C, Deng K, Song J, Yeom KW.	Wang H	2021	10.1007/s00259-020-05075-4
15	245	N	Article	28871110	0	0	0	0	0	0	0	0	0	1	0	0	A Deep Learning-Based Radiomics Model for Prediction of Survival in Glioblastoma Multiforme	Lao J, Chen Y, Li ZC, Li Q, Zhang J, Liu J, Zhai G.	Lao J	2017	10.1038/s41598-017-10649-8
16	229	Y	Article	30500819	0	0	0	0	0	0	0	0	0	0	0	0	Deep learning for lung cancer prognostication: A retrospective multi-cohort radiomics study	Hosny A, Parmar C, Coroller TP, Grossmann P, Zeleznik R, Kumar A, Bussink J, Gillies RJ, Mak RH, Aerts HJWL.	Hosny A	2018	10.1371/journal.pmed.1002711
17	225	N	Review	30867832	1	0	0	0	0	0	0	0	0	0	0	0	The Applications of Radiomics in Precision Diagnosis and Treatment of Oncology: Opportunities and Challenges	Liu Z, Wang S, Dong D, Wei J, Fang C, Zhou X, Sun K, Li L, Li B, Wang M, Tian J.	Liu Z	2019	10.7150/thno.30309
18	237	N	Article	29730602	0	0	0	0	0	1	0	0	0	0	0	0	Deep learning Radiomics of shear wave elastography significantly improved diagnostic performance for assessing liver fibrosis in chronic hepatitis B: a prospective multicentre study	Wang K, Lu X, Zhou H, Gao Y, Zheng J, Tong M, Wu C, Liu C, Huang L, Jiang T, Meng F, Lu Y, Ai H, Xie XY, Yin LP, Liang P, Tian J, Zheng R.	Wang K	2019	10.1136/gutjnl-2018-316204
19	152	N	Article	33067442	0	0	0	1	0	0	0	0	0	0	0	0	Non-invasive decision support for NSCLC treatment using PET/CT radiomics	Mu W, Jiang L, Zhang J, Shi Y, Gray JE, Tunali I, Gao C, Sun Y, Tian J, Zhao X, Sun X, Gillies RJ, Schabath MB.	Mu W	2020	10.1038/s41467-020-19116-x
20	170	N	Review	31343790	1	0	0	0	0	0	0	0	0	0	0	0	Artificial intelligence in the interpretation of breast cancer on MRI	Sheth D, Giger ML.	Sheth D	2020	10.1002/jmri.26878
21	153	N	Article	32999867	0	0	0	0	0	1	0	0	0	0	0	0	Deep Learning Radiomics Based on Contrast-Enhanced Ultrasound Might Optimize Curative Treatments for Very-Early or Early-Stage Hepatocellular Carcinoma Patients	Liu F, Liu D, Wang K, Xie X, Su L, Kuang M, Huang G, Peng B, Wang Y, Lin M, Tian J, Xie X.	Liu F	2020	10.1159/000505694
22	174	N	Review	31202567	1	0	0	0	0	0	0	0	0	0	0	0	Artificial intelligence and radiomics in pulmonary nodule management: current status and future applications	Ather S, Kadir T, Gleeson F.	Ather S	2020	10.1016/j.crad.2019.04.017
23	165	N	Review	31691082	1	0	0	0	0	0	0	0	0	0	0	0	Current and future applications of machine and deep learning in urology: a review of the literature on urolithiasis, renal cell carcinoma, and bladder and prostate cancer	Suarez-Ibarrola R, Hein S, Reis G, Gratzke C, Miernik A.	Suarez-Ibarrola R	2020	10.1007/s00345-019-03000-5
24	218	N	Article	31010833	0	0	0	1	0	0	0	0	0	0	0	0	Deep Learning Predicts Lung Cancer Treatment Response from Serial Medical Imaging	Xu Y, Hosny A, Zeleznik R, Parmar C, Coroller T, Franco I, Mak RH, Aerts HJWL.	Xu Y	2019	10.1158/1078-0432.CCR-18-2495
25	199	N	Review	32017605	1	0	0	0	0	0	0	0	0	0	0	0	Development and application of artificial intelligence in cardiac imaging	Jiang B, Guo N, Ge Y, Zhang L, Oudkerk M, Xie X.	Jiang B	2020	10.1259/bjr.20190812
26	90	N	Article	33639324	0	0	0	0	0	1	0	0	0	0	0	0	Ultrasound-based deep learning radiomics in the assessment of pathological complete response to neoadjuvant chemotherapy in locally advanced breast cancer	Jiang M, Li CL, Luo XM, Chuan ZR, Lv WZ, Li X, Cui XW, Dietrich CF.	Jiang M	2021	10.1016/j.ejca.2021.01.028
27	166	Y	Article	32852634	0	0	0	0	0	0	0	0	0	0	0	0	Preoperative identification of microvascular invasion in hepatocellular carcinoma by XGBoost and deep learning	Jiang YQ, Cao SE, Cao S, Chen JN, Wang GY, Shi WQ, Deng YN, Cheng N, Ma K, Zeng KN, Yan XJ, Yang HZ, Huan WJ, Tang WM, Zheng Y, Shao CK, Wang J, Yang Y, Chen GH.	Jiang YQ	2021	10.1007/s00432-020-03366-9
28	34	N	Review	34663898	1	0	0	0	0	0	0	0	0	0	0	0	Predicting cancer outcomes with radiomics and artificial intelligence in radiology	Bera K, Braman N, Gupta A, Velcheti V, Madabhushi A.	Bera K	2022	10.1038/s41571-021-00560-7
29	59	N	Review	34417437	1	0	0	0	0	0	0	0	0	0	0	0	Technological advances in cancer immunity: from immunogenomics to single-cell analysis and artificial intelligence	Xu Y, Su GH, Ma D, Xiao Y, Shao ZM, Jiang YZ.	Xu Y	2021	10.1038/s41392-021-00729-7
30	30	Y	Article	31675151	0	0	0	0	0	0	0	0	0	0	0	0	Diagnosis of Benign and Malignant Breast Lesions on DCE-MRI by Using Radiomics and Deep Learning With Consideration of Peritumor Tissue	Zhou J, Zhang Y, Chang KT, Lee KE, Wang O, Li J, Lin Y, Pan Z, Chang P, Chow D, Wang M, Su MY.	Zhou J	2020	10.1002/jmri.26981
31	118	N	Review	32865001	1	0	0	0	0	0	0	0	0	0	0	0	Computational Radiology in Breast Cancer Screening and Diagnosis Using Artificial Intelligence	Tran WT, Sadeghi-Naini A, Lu FI, Gandhi S, Meti N, Brackstone M, Rakovitch E, Curpen B.	Tran WT	2021	10.1177/0846537120949974
32	219	N	Article	30975664	0	0	0	0	0	0	0	0	1	0	0	0	Prognostic Value of Deep Learning PET/CT-Based Radiomics: Potential Role for Future Individual Induction Chemotherapy in Advanced Nasopharyngeal Carcinoma	Peng H, Dong D, Fang MJ, Li L, Tang LL, Chen L, Li WF, Mao YP, Fan W, Liu LZ, Tian L, Lin AH, Sun Y, Tian J, Ma J.	Peng H	2019	10.1158/1078-0432.CCR-18-3065
33	214	N	Review	31392526	1	0	0	0	0	0	0	0	0	0	0	0	Machine learning applications in prostate cancer magnetic resonance imaging	Cuocolo R, Cipullo MB, Stanzione A, Ugga L, Romeo V, Radice L, Brunetti A, Imbriaco M.	Cuocolo R	2019	10.1186/s41747-019-0109-2
34	61	N	Article	34391094	0	0	0	0	1	0	0	0	0	0	0	0	A deep learning-based radiomic nomogram for prognosis and treatment decision in advanced nasopharyngeal carcinoma: A multicentre study	Zhong L, Dong D, Fang X, Zhang F, Zhang N, Zhang L, Fang M, Jiang W, Liang S, Li C, Liu Y, Zhao X, Cao R, Shan H, Hu Z, Ma J, Tang L, Tian J.	Zhong L	2021	10.1016/j.ebiom.2021.103522
35	138	N	Review	33268955	1	0	0	0	0	0	0	0	0	0	0	0	Prognostic role of artificial intelligence among patients with hepatocellular cancer: A systematic review	Lai Q, Spoletini G, Mennini G, Laureiro ZL, Tsilimigras DI, Pawlik TM, Rossi M.	Lai Q	2020	10.3748/wjg.v26.i42.6679
36	36	N	Article	32706862	0	0	0	1	0	0	0	0	0	0	0	0	Fully automated hybrid approach to predict the IDH mutation status of gliomas via deep learning and radiomics	Choi YS, Bae S, Chang JH, Kang SG, Kim SH, Kim J, Rim TH, Choi SH, Jain R, Lee SK.	Choi YS	2021	10.1093/neuonc/noaa177
37	91	N	Article	34135101	0	0	0	1	0	0	0	0	0	0	0	0	Non-invasive measurement of PD-L1 status and prediction of immunotherapy response using deep learning of PET/CT images	Mu W, Jiang L, Shi Y, Tunali I, Gray JE, Katsoulakis E, Tian J, Gillies RJ, Schabath MB.	Mu W	2021	10.1136/jitc-2020-002118
38	154	N	Article	31953668	0	0	0	0	0	0	0	0	0	1	0	0	Dual-energy CT-based deep learning radiomics can improve lymph node metastasis risk prediction for gastric cancer	Li J, Dong D, Fang M, Wang R, Tian J, Li H, Gao J.	Li J	2020	10.1007/s00330-019-06621-x
39	85	N	Review	33709608	1	0	0	0	0	0	0	0	0	0	0	0	Radiomics and deep learning in liver diseases	Sung YS, Park B, Park HJ, Lee SS.	Sung YS	2021	10.1111/jgh.15414
40	16	N	Review	34874454	1	0	0	0	0	0	0	0	0	0	0	0	Radiomics, deep learning and early diagnosis in oncology	Wei P.	Wei P	2021	10.1042/ETLS20210218
41	131	N	Editorial	33521635	1	0	0	0	0	0	0	0	0	0	0	0	Artificial Intelligence, Radiomics, and Deep Learning in Neuro-Oncology	Galldiks N, Zadeh G, Lohmann P.	Galldiks N	2021	10.1093/noajnl/vdaa179
42	178	N	Review	31027636	1	0	0	0	0	0	0	0	0	0	0	0	Advances in Auto-Segmentation	Cardenas CE, Yang J, Anderson BM, Court LE, Brock KB.	Cardenas CE	2019	10.1016/j.semradonc.2019.02.001
43	158	N	Article	31869677	0	0	0	0	1	0	0	0	0	0	0	0	Development and validation of a CT-based radiomic nomogram for preoperative prediction of early recurrence in advanced gastric cancer	Zhang W, Fang M, Dong D, Wang X, Ke X, Zhang L, Hu C, Guo L, Guan X, Zhou J, Shan X, Tian J.	Zhang W	2020	10.1016/j.radonc.2019.11.023
44	163	N	Review	31745604	1	0	0	0	0	0	0	0	0	0	0	0	[Radiomics-AI-based image analysis]	Demircioğlu A.	Demircioğlu A	2019	10.1007/s00292-019-00704-8
45	14	N	Article	34963424	0	0	1	0	0	0	0	0	0	0	0	0	Deep learning and radiomics based automatic diagnosis of hippocampal sclerosis	Zhang D, Tong Y, Hu Z, Wu G, He J, Fan Z, Wu D, Feng R, Lang L, Hu J, Chen L, Yu J.	Zhang D	2021	10.1080/00207454.2021.2018428
46	43	N	Review	34573865	1	0	0	0	0	0	0	0	0	0	0	0	A Comprehensive Review on Radiomics and Deep Learning for Nasopharyngeal Carcinoma Imaging	Li S, Deng YQ, Zhu ZL, Hua HL, Tao ZZ.	Li S	2021	10.3390/diagnostics11091523
47	168	N	Review	32729271	1	0	0	0	0	0	0	0	0	0	0	0	Radiomics and Deep Learning from Research to Clinical Workflow: Neuro-Oncologic Imaging	Park JE, Kickingereder P, Kim HS.	Park JE	2020	10.3348/kjr.2019.0847
48	49	Y	Article	34517530	0	0	0	0	0	0	0	0	0	0	0	0	Deep learning and radiomics analysis for prediction of placenta invasion based on T2WI	Shao Q, Xuan R, Wang Y, Xu J, Ouyang M, Yin C, Jin W.	Shao Q	2021	10.3934/mbe.2021310
49	216	N	Review	31080889	1	0	0	0	0	0	0	0	0	0	0	0	Deep learning and radiomics in precision medicine	Parekh VS, Jacobs MA.	Parekh VS	2019	10.1080/23808993.2019.1585805
50	62	N	Review	34014381	1	0	0	0	0	0	0	0	0	0	0	0	Radiomics and deep learning methods in expanding the use of screening breast MRI	Reig B.	Reig B	2021	10.1007/s00330-021-08056-9
51	187	N	Article	32280747	0	0	1	0	0	0	0	0	0	0	0	Mice!	MRI-Based Deep Learning Segmentation and Radiomics of Sarcoma in Mice	Holbrook MD, Blocker SJ, Mowery YM, Badea A, Qi Y, Xu ES, Kirsch DG, Johnson GA, Badea CT.	Holbrook MD	2020	10.18383/j.tom.2019.00021
52	53	N	Review	34275550	1	0	0	0	0	0	0	0	0	0	0	0	Potential and limitations of radiomics in neuro-oncology	Taha B, Boley D, Sun J, Chen C.	Taha B	2021	10.1016/j.jocn.2021.05.015
53	126	N	Review	32648059	1	0	0	0	0	0	0	0	0	0	0	0	Radiomics in Echocardiography: Deep Learning and Echocardiographic Analysis	Kusunose K.	Kusunose K	2020	10.1007/s11886-020-01348-4
54	51	N	Review	34297507	1	0	0	0	0	0	0	0	0	0	0	0	Current Status of Radiomics and Deep Learning in Liver Imaging	Chu LC, Park S, Kawamoto S, Yuille AL, Hruban RH, Fishman EK.	Chu LC	2021	10.1097/RCT.0000000000001169
55	114	N	Review	33765601	1	0	0	0	0	0	0	0	0	0	0	0	Artificial intelligence: Deep learning in oncological radiomics and challenges of interpretability and data harmonization	Papadimitroulas P, Brocki L, Christopher Chung N, Marchadour W, Vermet F, Gaubert L, Eleftheriadis V, Plachouris D, Visvikis D, Kagadis GC, Hatt M.	Papadimitroulas P	2021	10.1016/j.ejmp.2021.03.009
56	77	N	Article	34246044	0	0	0	0	0	0	1	0	0	0	0	No specific information, commercial software	Comparison of deep learning, radiomics and subjective assessment of chest CT findings in SARS-CoV-2 pneumonia	Arru C, Ebrahimian S, Falaschi Z, Hansen JV, Pasche A, Lyhne MD, Zimmermann M, Durlak F, Mitschke M, Carriero A, Nielsen-Kudsk JE, Kalra MK, Saba L.	Arru C	2021	10.1016/j.clinimag.2021.06.036
57	64	N	Review	34009176	1	0	0	0	0	0	0	0	0	0	0	0	Radiogenomics in prostate cancer evaluation	Thenault R, Gasmi A, Khene ZE, Bensalah K, Mathieu R.	Thenault R	2021	10.1097/MOU.0000000000000902
58	238	N	Editorial	29662556	1	0	0	0	0	0	0	0	0	0	0	0	Radiomics and Deep Learning in Clinical Imaging: What Should We Do?	Choi JY.	Choi JY	2018	10.1007/s13139-018-0514-0
59	36	N	Review	34629796	1	0	0	0	0	0	0	0	0	0	0	0	Artificial intelligence for hepatitis evaluation	Liu W, Liu X, Peng M, Chen GQ, Liu PH, Cui XW, Jiang F, Dietrich CF.	Liu W	2021	10.3748/wjg.v27.i34.5715
60	203	N	Article	31857325	0	0	0	0	0	0	0	0	1	0	0	0	Deep Transfer Learning and Radiomics Feature Prediction of Survival of Patients with High-Grade Gliomas	Han W, Qin L, Bay C, Chen X, Yu KH, Miskin N, Li A, Xu X, Young G.	Han W	2020	10.3174/ajnr.A6365
61	149	N	Review	32265157	1	0	0	0	0	0	0	0	0	0	0	0	Radiomics: A primer for the radiation oncologist	Bibault JE, Xing L, Giraud P, El Ayachy R, Giraud N, Decazes P, Burgun A, Giraud P.	Bibault JE	2020	10.1016/j.canrad.2020.01.011
62	51	N	Article	34484650	0	0	0	1	0	0	0	0	0	0	0	0	Deep Learning for Intelligent Recognition and Prediction of Endometrial Cancer	Zhang Y, Gong C, Zheng L, Li X, Yang X.	Zhang Y	2021	10.1155/2021/1148309
63	47	N	Review	34537858	1	0	0	0	0	0	0	0	0	0	0	0	Radiomics, machine learning, and artificial intelligence-what the neuroradiologist needs to know	Wagner MW, Namdar K, Biswas A, Monah S, Khalvati F, Ertl-Wagner BB.	Wagner MW	2021	10.1007/s00234-021-02813-9
64	54	N	Review	34460633	1	0	0	0	0	0	0	0	0	0	0	0	Radiomics and Prostate MRI: Current Role and Future Applications	Cutaia G, La Tona G, Comelli A, Vernuccio F, Agnello F, Gagliardo C, Salvaggio L, Quartuccio N, Sturiale L, Stefano A, Calamia M, Arnone G, Midiri M, Salvaggio G.	Cutaia G	2021	10.3390/jimaging7020034
65	110	Y	Article	33119899	0	0	0	0	0	0	0	0	0	0	0	0	Deep learning-based radiomics predicts response to chemotherapy in colorectal liver metastases	Wei J, Cheng J, Gu D, Chai F, Hong N, Wang Y, Tian J.	Wei J	2021	10.1002/mp.14563
66	81	N	Article	33798088	0	0	0	0	1	0	0	0	0	0	0	0	Accurate and Feasible Deep Learning Based Semi-Automatic Segmentation in CT for Radiomics Analysis in Pancreatic Neuroendocrine Neoplasms	Huang B, Lin X, Shen J, Chen X, Chen J, Li ZP, Wang M, Yuan C, Diao XF, Luo Y, Feng ST.	Huang B	2021	10.1109/JBHI.2021.3070708
67	120	N	Review	33693966	1	0	0	0	0	0	0	0	0	0	0	0	Structural and functional radiomics for lung cancer	Wu G, Jochems A, Refaee T, Ibrahim A, Yan C, Sanduleanu S, Woodruff HC, Lambin P.	Wu G	2021	10.1007/s00259-021-05242-1
68	124	N	Review	33652647	1	0	0	0	0	0	0	0	0	0	0	0	Radiogenomics in Colorectal Cancer	Badic B, Tixier F, Cheze Le Rest C, Hatt M, Visvikis D.	Badic B	2021	10.3390/cancers13050973
69	21	N	Article	34773070	0	0	0	0	0	0	0	0	1	0	0	0	Radiomics-guided deep neural networks stratify lung adenocarcinoma prognosis from CT scans	Cho HH, Lee HY, Kim E, Lee G, Kim J, Kwon J, Park H.	Cho HH	2021	10.1038/s42003-021-02814-7
70	70	N	Technical Note	32371142	1	0	0	0	0	0	0	0	0	0	0	0	Library of deep-learning image segmentation and outcomes model-implementations	Apte AP, Iyer A, Thor M, Pandya R, Haq R, Jiang J, LoCastro E, Shukla-Dave A, Sasankan N, Xiao Y, Hu YC, Elguindi S, Veeraraghavan H, Oh JH, Jackson A, Deasy JO.	Apte AP	2020	10.1016/j.ejmp.2020.04.011
71	211	N	Review	31481588	1	0	0	0	0	0	0	0	0	0	0	0	Radiomics: Data Are Also Images	Hatt M, Le Rest CC, Tixier F, Badic B, Schick U, Visvikis D.	Hatt M	2019	10.2967/jnumed.118.220582
72	133	N	Review	32544594	1	0	0	0	0	0	0	0	0	0	0	0	Artificial intelligence and radiomics in pediatric molecular imaging	Wagner MW, Bilbily A, Beheshti M, Shammas A, Vali R.	Wagner MW	2021	10.1016/j.ymeth.2020.06.008
73	29	N	Review	34689871	1	0	0	0	0	0	0	0	0	0	0	0	Clinical Artificial Intelligence Applications: Breast Imaging	Hu Q, Giger ML.	Hu Q	2021	10.1016/j.rcl.2021.07.010
74	43	N	Review	34417153	1	0	0	0	0	0	0	0	0	0	0	0	The Growing Role for Semantic Segmentation in Urology	Rickman J, Struyk G, Simpson B, Byun BC, Papanikolopoulos N.	Rickman J	2021	10.1016/j.euf.2021.07.017
75	1	N	Article	35008198	0	0	1	0	0	0	0	0	0	0	0	0	The Impact of Resampling and Denoising Deep Learning Algorithms on Radiomics in Brain Metastases MRI	Moummad I, Jaudet C, Lechervy A, Valable S, Raboutet C, Soilihi Z, Thariat J, Falzone N, Lacroix J, Batalla A, Corroyer-Dulmont A.	Moummad I	2021	10.3390/cancers14010036
76	210	N	Review	31527580	1	0	0	0	0	0	0	0	0	0	0	0	Machine learning for radiomics-based multimodality and multiparametric modeling	Wei L, Osman S, Hatt M, El Naqa I.	Wei L	2019	10.23736/S1824-4785.19.03213-8
77	6	Y	Article	34976794	0	0	0	0	0	0	0	0	0	0	0	0	A Comparative Study of Radiomics and Deep-Learning Based Methods for Pulmonary Nodule Malignancy Prediction in Low Dose CT Images	Astaraki M, Yang G, Zakko Y, Toma-Dasu I, Smedby Ö, Wang C.	Astaraki M	2021	10.3389/fonc.2021.737368
78	108	Y	Article	33166256	0	0	0	0	0	0	0	0	0	0	0	0	Classification of Severe and Critical Covid-19 Using Deep Learning and Radiomics	Li C, Dong D, Li L, Gong W, Li X, Bai Y, Wang M, Hu Z, Zha Y, Tian J.	Li C	2020	10.1109/JBHI.2020.3036722
79	33	N	Review	34638226	1	0	0	0	0	0	0	0	0	0	0	0	Artificial Intelligence in Thyroid Field-A Comprehensive Review	Bini F, Pica A, Azzimonti L, Giusti A, Ruinelli L, Marinozzi F, Trimboli P.	Bini F	2021	10.3390/cancers13194740
80	187	N	Review	29398494	1	0	0	0	0	0	0	0	0	0	0	0	Machine Learning in Medical Imaging	Giger ML.	Giger ML	2018	10.1016/j.jacr.2017.12.028
81	86	N	Article	34188680	0	0	0	0	0	0	0	0	0	1	0	0	Handcrafted and Deep Learning-Based Radiomic Models Can Distinguish GBM from Brain Metastasis	Liu Z, Jiang Z, Meng L, Yang J, Liu Y, Zhang Y, Peng H, Li J, Xiao G, Zhang Z, Zhou R.	Liu Z	2021	10.1155/2021/5518717
82	27	N	Review	34724143	1	0	0	0	0	0	0	0	0	0	0	0	Biomedical Ontologies to Guide AI Development in Radiology	Filice RW, Kahn CE Jr.	Filice RW	2021	10.1007/s10278-021-00527-1
83	125	N	Review	32660755	1	0	0	0	0	0	0	0	0	0	0	0	A Review of Radiomics and Deep Predictive Modeling in Glioma Characterization	Gore S, Chougule T, Jagtap J, Saini J, Ingalhalikar M.	Gore S	2021	10.1016/j.acra.2020.06.016
84	92	Y	Article	33596552	0	0	0	0	0	0	0	0	0	0	0	0	Computer-aided diagnosis of ground glass pulmonary nodule by fusing deep learning and radiomics features	Hu X, Gong J, Zhou W, Li H, Wang S, Wei M, Peng W, Gu Y.	Hu X	2021	10.1088/1361-6560/abe735
85	83	N	Review	34202096	1	0	0	0	0	0	0	0	0	0	0	0	Radiomics in Lung Diseases Imaging: State-of-the-Art for Clinicians	Frix AN, Cousin F, Refaee T, Bottari F, Vaidyanathan A, Desir C, Vos W, Walsh S, Occhipinti M, Lovinfosse P, Leijenaar RTH, Hustinx R, Meunier P, Louis R, Lambin P, Guiot J.	Frix AN	2021	10.3390/jpm11070602
86	95	N	Article	34087705	0	0	0	0	0	0	0	1	0	0	0	0	Deep learning for predicting subtype classification and survival of lung adenocarcinoma on computed tomography	Wang C, Shao J, Lv J, Cao Y, Zhu C, Li J, Shen W, Shi L, Liu D, Li W.	Wang C	2021	10.1016/j.tranon.2021.101141
87	22	N	Article	34765542	0	0	0	0	0	0	0	0	0	1	0	0	Deep Learning Radiomics to Predict Regional Lymph Node Staging for Hilar Cholangiocarcinoma	Wang Y, Shao J, Wang P, Chen L, Ying M, Chai S, Ruan S, Tian W, Cheng Y, Zhang H, Zhang X, Wang X, Ding Y, Liang W, Wu L.	Wang Y	2021	10.3389/fonc.2021.721460
88	88	N	Review	34169648	1	0	0	0	0	0	0	0	0	0	0	0	Chest radiographs and machine learning - Past, present and future	Jones CM, Buchlak QD, Oakden-Rayner L, Milne M, Seah J, Esmaili N, Hachey B.	Jones CM	2021	10.1111/1754-9485.13274
89	154	N	Article	32984032	0	0	0	0	0	1	0	0	0	0	0	0	Deep Learning-Based Radiomics of B-Mode Ultrasonography and Shear-Wave Elastography: Improved Performance in Breast Mass Classification	Zhang X, Liang M, Yang Z, Zheng C, Wu J, Ou B, Li H, Wu X, Luo B, Shen J.	Zhang X	2020	10.3389/fonc.2020.01621
90	99	N	Review	33509369	1	0	0	0	0	0	0	0	0	0	0	0	Radiomics in PET/CT: Current Status and Future AI-Based Evolutions	Hatt M, Cheze Le Rest C, Antonorsi N, Tixier F, Tankyevych O, Jaouen V, Lucia F, Bourbonne V, Schick U, Badic B, Visvikis D.	Hatt M	2021	10.1053/j.semnuclmed.2020.09.002
91	166	N	Review	31673788	1	0	0	0	0	0	0	0	0	0	0	0	Artificial intelligence and radiomics in nuclear medicine: potentials and challenges	Aktolun C.	Aktolun C	2019	10.1007/s00259-019-04593-0
92	175	Y	Article	31153553	0	0	0	0	0	0	0	0	0	0	0	0	A deep learning radiomics model for preoperative grading in meningioma	Zhu Y, Man C, Gong L, Dong D, Yu X, Wang S, Fang M, Wang S, Fang X, Chen X, Tian J.	Zhu Y	2019	10.1016/j.ejrad.2019.04.022
93	66	N	Review	34343890	1	0	0	0	0	0	0	0	0	0	0	0	Artificial intelligence-driven assessment of radiological images for COVID-19	Bouchareb Y, Moradi Khaniabadi P, Al Kindi F, Al Dhuhli H, Shiri I, Zaidi H, Rahmim A.	Bouchareb Y	2021	10.1016/j.compbiomed.2021.104665
94	108	N	Review	33929877	1	0	0	0	0	0	0	0	0	0	0	0	Artificial Intelligence and Radiomics in Head and Neck Cancer Care: Opportunities, Mechanics, and Challenges	van Dijk LV, Fuller CD.	van Dijk LV	2021	10.1200/EDBK_320951
95	84	N	Article	33714190	0	0	0	0	0	0	0	0	1	0	0	0	A deep survival interpretable radiomics model of hepatocellular carcinoma patients	Wei L, Owen D, Rosen B, Guo X, Cuneo K, Lawrence TS, Ten Haken R, El Naqa I.	Wei L	2021	10.1016/j.ejmp.2021.02.013
96	189	N	Review	28689314	1	0	0	0	0	0	0	0	0	0	0	0	Overview of deep learning in medical imaging	Suzuki K.	Suzuki K	2017	10.1007/s12194-017-0406-5
97	6	N	Review	35116676	1	0	0	0	0	0	0	0	0	0	0	0	Bibliometrics research on radiomics of lung cancer	Liang H, Chen Z, Wei F, Yang R, Zhou H.	Liang H	2021	10.21037/tcr-21-1277
98	24	N	Article	34760700	0	0	0	0	1	0	0	0	0	0	0	0	Clinical-Deep Neural Network and Clinical-Radiomics Nomograms for Predicting the Intraoperative Massive Blood Loss of Pelvic and Sacral Tumors	Yin P, Sun C, Wang S, Chen L, Hong N.	Yin P	2021	10.3389/fonc.2021.752672
99	117	N	Article	33727623	0	0	0	1	0	0	0	0	0	0	0	0	Deep learning classification of lung cancer histology using CT images	Chaunzwa TL, Hosny A, Xu Y, Shafer A, Diao N, Lanuti M, Christiani DC, Mak RH, Aerts HJWL.	Chaunzwa TL	2021	10.1038/s41598-021-84630-x
100	188	N	Review	28954825	1	0	0	0	0	0	0	0	0	0	0	0	Deep learning guided stroke management: a review of clinical applications	Feng R, Badgeley M, Mocco J, Oermann EK.	Feng R	2018	10.1136/neurintsurg-2017-013355
101	50	N	Article	34513748	0	0	0	1	0	0	0	0	0	0	0	0	Deep Learning-Based Prediction of Future Extrahepatic Metastasis and Macrovascular Invasion in Hepatocellular Carcinoma	Fu S, Pan M, Zhang J, Zhang H, Tang Z, Li Y, Mu W, Huang J, Dong D, Duan C, Li X, Wang S, Chen X, He X, Yan J, Lu L, Tian J.	Fu S	2021	10.2147/JHC.S319639
102	103	N	Article	33361574	0	0	0	0	0	1	0	0	0	0	0	4D-CT	4D radiomics: impact of 4D-CBCT image quality on radiomic analysis	Zhang Z, Huang M, Jiang Z, Chang Y, Torok J, Yin FF, Ren L.	Zhang Z	2021	10.1088/1361-6560/abd668
103	88	Y	Article	33678583	0	0	0	0	0	0	0	0	0	0	0	0	Lung Cancer and Granuloma Identification Using a Deep Learning Model to Extract 3-Dimensional Radiomics Features in CT Imaging	Lin X, Jiao H, Pang Z, Chen H, Wu W, Wang X, Xiong L, Chen B, Huang Y, Li S, Li L.	Lin X	2021	10.1016/j.cllc.2021.02.004
104	38	N	Review	34537132	1	0	0	0	0	0	0	0	0	0	0	0	Radiomics in PET Imaging:: A Practical Guide for Newcomers	Orlhac F, Nioche C, Klyuzhin I, Rahmim A, Buvat I.	Orlhac F	2021	10.1016/j.cpet.2021.06.007
105	28	N	Review	34722274	1	0	0	0	0	0	0	0	0	0	0	0	Current Advances and Challenges in Radiomics of Brain Tumors	Yi Z, Long L, Zeng Y, Liu Z.	Yi Z	2021	10.3389/fonc.2021.732196
106	177	N	Review	31029649	1	0	0	0	0	0	0	0	0	0	0	0	Advanced atherosclerosis imaging by CT: Radiomics, machine learning and deep learning	Kolossváry M, De Cecco CN, Feuchtner G, Maurovich-Horvat P.	Kolossváry M	2019	10.1016/j.jcct.2019.04.007
107	24	N	Article	34781280	0	0	1	0	0	0	0	0	0	0	0	0	Evaluation of conventional and deep learning based image harmonization methods in radiomics studies	Tixier F, Jaouen V, Hognon C, Gallinato O, Colin T, Visvikis D.	Tixier F	2021	10.1088/1361-6560/ac39e5
108	121	N	Review	32792129	1	0	0	0	0	0	0	0	0	0	0	0	Radiomics and Artificial Intelligence for Renal Mass Characterization	Lubner MG.	Lubner MG	2020	10.1016/j.rcl.2020.06.001
109	31	N	Review	34676470	1	0	0	0	0	0	0	0	0	0	0	0	Clinical applications of artificial intelligence and radiomics in neuro-oncology imaging	Abdel Razek AAK, Alksas A, Shehata M, AbdelKhalek A, Abdel Baky K, El-Baz A, Helmy E.	Abdel Razek AAK	2021	10.1186/s13244-021-01102-6
110	120	N	Review	35694416	1	0	0	0	0	0	0	0	0	0	0	0	The application of artificial intelligence and radiomics in lung cancer	Zhou Y, Xu X, Song L, Wang C, Guo J, Yi Z, Li W.	Zhou Y	2020	10.1093/pcmedi/pbaa028
111	12	N	Review	34853638	1	0	0	0	0	0	0	0	0	0	0	0	Radiomics in hepatocellular carcinoma: A state-of-the-art review	Yao S, Ye Z, Wei Y, Jiang HY, Song B.	Yao S	2021	10.4251/wjgo.v13.i11.1599
112	136	N	Review	32522530	1	0	0	0	0	0	0	0	0	0	0	0	Radiomics in neuro-oncology: Basics, workflow, and applications	Lohmann P, Galldiks N, Kocher M, Heinzel A, Filss CP, Stegmayr C, Mottaghy FM, Fink GR, Jon Shah N, Langen KJ.	Lohmann P	2021	10.1016/j.ymeth.2020.06.003
113	128	N	Review	33585563	1	0	0	0	0	0	0	0	0	0	0	0	Artificial Intelligence for the Future Radiology Diagnostic Service	Mun SK, Wong KH, Lo SB, Li Y, Bayarsaikhan S.	Mun SK	2021	10.3389/fmolb.2020.614258
114	114	N	Review	32594406	1	0	0	0	0	0	0	0	0	0	0	0	Image-Guided Radiooncology: The Potential of Radiomics in Clinical Application	Peeken JC, Wiestler B, Combs SE.	Peeken JC	2020	10.1007/978-3-030-42618-7_24
115	17	N	Review	34829379	1	0	0	0	0	0	0	0	0	0	0	0	Can Autism Be Diagnosed with Artificial Intelligence? A Narrative Review	Chaddad A, Li J, Lu Q, Li Y, Okuwobi IP, Tanougast C, Desrosiers C, Niazi T.	Chaddad A	2021	10.3390/diagnostics11112032
116	139	N	Review	32430576	1	0	0	0	0	0	0	0	0	0	0	0	Emerging methods in radiology	Theek B, Nolte T, Pantke D, Schrank F, Gremse F, Schulz V, Kiessling F.	Theek B	2020	10.1007/s00117-020-00696-0
117	41	N	Review	34573917	1	0	0	0	0	0	0	0	0	0	0	0	Applications of Artificial Intelligence for the Diagnosis of Gastrointestinal Diseases	Pecere S, Milluzzo SM, Esposito G, Dilaghi E, Telese A, Eusebi LH.	Pecere S	2021	10.3390/diagnostics11091575
118	157	N	Article	31879159	0	0	1	0	0	0	0	0	0	0	0	0	Assessment of Radiomics and Deep Learning for the Segmentation of Fetal and Maternal Anatomy in Magnetic Resonance Imaging and Ultrasound	Torrents-Barrena J, Monill N, Piella G, Gratacós E, Eixarch E, Ceresa M, González Ballester MA.	Torrents-Barrena J	2021	10.1016/j.acra.2019.11.006
119	14	N	Review	34834531	1	0	0	0	0	0	0	0	0	0	0	0	Radiomics and Artificial Intelligence in Uterine Sarcomas: A Systematic Review	Ravegnini G, Ferioli M, Morganti AG, Strigari L, Pantaleo MA, Nannini M, De Leo A, De Crescenzo E, Coe M, De Palma A, De Iaco P, Rizzo S, Perrone AM.	Ravegnini G	2021	10.3390/jpm11111179
120	142	N	Review	33194649	1	0	0	0	0	0	0	0	0	0	0	0	The Current State of Radiomics for Meningiomas: Promises and Challenges	Gu H, Zhang X, di Russo P, Zhao X, Xu T.	Gu H	2020	10.3389/fonc.2020.567736
121	128	Y	Article	32622740	0	0	0	0	0	0	0	0	0	0	0	0	Histological Subtypes Classification of Lung Cancers on CT Images Using 3D Deep Learning and Radiomics	Guo Y, Song Q, Jiang M, Guo Y, Xu P, Zhang Y, Fu CC, Fang Q, Zeng M, Yao X.	Guo Y	2021	10.1016/j.acra.2020.06.010
122	26	N	Review	34744138	1	0	0	0	0	0	0	0	0	0	0	Japanese	[Forefront of AI Applications for COVID-19 Imaging Diagnosis]	Arimura H, Iwasaki T.	Arimura H	2021	10.11323/jjmp.41.3_82
123	42	N	Review	34573868	1	0	0	0	0	0	0	0	0	0	0	0	Qualitative and Quantitative Diagnosis in Head and Neck Cancer	López F, Mäkitie A, de Bree R, Franchi A, de Graaf P, Hernández-Prera JC, Strojan P, Zidar N, Strojan Fležar M, Rodrigo JP, Rinaldo A, Centeno BA, Ferlito A.	López F	2021	10.3390/diagnostics11091526
124	183	N	Article	32373511	0	0	0	0	0	0	0	0	0	1	0	0	Development and Validation of a Deep Learning Radiomics Model Predicting Lymph Node Status in Operable Cervical Cancer	Dong T, Yang C, Cui B, Zhang T, Sun X, Song K, Wang L, Kong B, Yang X.	Dong T	2020	10.3389/fonc.2020.00464
125	164	N	Article	31712961	0	0	0	1	0	0	0	0	0	0	0	0	Deep learning for fully automated tumor segmentation and extraction of magnetic resonance radiomics features in cervical cancer	Lin YC, Lin CH, Lu HY, Chiang HJ, Wang HK, Huang YT, Ng SH, Hong JH, Yen TC, Lai CH, Lin G.	Lin YC	2020	10.1007/s00330-019-06467-3
126	109	N	Article	33128598	0	0	0	0	1	0	0	0	0	0	0	0	Diffusion and perfusion MRI radiomics obtained from deep learning segmentation provides reproducible and comparable diagnostic model to human in post-treatment glioblastoma	Park JE, Ham S, Kim HS, Park SY, Yun J, Lee H, Choi SH, Kim N.	Park JE	2021	10.1007/s00330-020-07414-3
127	144	N	Article	33178593	0	0	0	0	1	0	0	0	0	0	0	0	Machine and Deep Learning Based Radiomics Models for Preoperative Prediction of Benign and Malignant Sacral Tumors	Yin P, Mao N, Chen H, Sun C, Wang S, Liu X, Hong N.	Yin P	2020	10.3389/fonc.2020.564725
128	56	N	Review	34183201	1	0	0	0	0	0	0	0	0	0	0	0	Artificial intelligence-based radiomics models in endometrial cancer: A systematic review	Lecointre L, Dana J, Lodi M, Akladios C, Gallix B.	Lecointre L	2021	10.1016/j.ejso.2021.06.023
129	20	N	Article	34790569	0	0	0	0	0	0	0	1	0	0	0	Does NOT report AUC in test set!	BI-RADS Reading of Non-Mass Lesions on DCE-MRI and Differential Diagnosis Performed by Radiomics and Deep Learning	Zhou J, Liu YL, Zhang Y, Chen JH, Combs FJ, Parajuli R, Mehta RS, Liu H, Chen Z, Zhao Y, Pan Z, Wang M, Yu R, Su MY.	Zhou J	2021	10.3389/fonc.2021.728224
130	198	N	Review	32034573	1	0	0	0	0	0	0	0	0	0	0	0	Integrating radiomics into holomics for personalised oncology: from algorithms to bedside	Gatta R, Depeursinge A, Ratib O, Michielin O, Leimgruber A.	Gatta R	2020	10.1186/s41747-019-0143-0
131	103	N	Article	34035410	0	0	0	1	0	0	0	0	0	0	0	0	Observing deep radiomics for the classification of glioma grades	Kobayashi K, Miyake M, Takahashi M, Hamamoto R.	Kobayashi K	2021	10.1038/s41598-021-90555-2
132	105	N	Review	33307463	1	0	0	0	0	0	0	0	0	0	0	0	Artiﬁcial intelligence applications for oncological positron emission tomography imaging	Li W, Liu H, Cheng F, Li Y, Li S, Yan J.	Li W	2021	10.1016/j.ejrad.2020.109448
133	2	Y	Article	35008177	0	0	0	0	0	0	0	0	0	0	0	0	Classification of Clinically Significant Prostate Cancer on Multi-Parametric MRI: A Validation Study Comparing Deep Learning and Radiomics	Castillo T JM, Arif M, Starmans MPA, Niessen WJ, Bangma CH, Schoots IG, Veenland JF.	Castillo T JM	2021	10.3390/cancers14010012
134	123	Y	Article	32776232	0	0	0	0	0	0	0	0	0	0	0	0	Histologic subtype classification of non-small cell lung cancer using PET/CT images	Han Y, Ma Y, Wu Z, Zhang F, Zheng D, Liu X, Tao L, Liang Z, Yang Z, Li X, Huang J, Guo X.	Han Y	2021	10.1007/s00259-020-04771-5
135	94	Y	Article	33580497	0	0	0	0	0	0	0	0	0	0	0	0	Exploring the predictive value of additional peritumoral regions based on deep learning and radiomics: A multicenter study	Wu X, Dong D, Zhang L, Fang M, Zhu Y, He B, Ye Z, Zhang M, Zhang S, Tian J.	Wu X	2021	10.1002/mp.14767
136	67	N	Article	33977113	0	0	0	0	1	0	0	0	0	0	0	0	Using deep neural networks and interpretability methods to identify gene expression patterns that predict radiomic features and histology in non-small cell lung cancer	Smedley NF, Aberle DR, Hsu W.	Smedley NF	2021	10.1117/1.JMI.8.3.031906
137	240	N	Editorial	29322066	1	0	0	0	0	0	0	0	0	0	0	0	Special Section Guest Editorial: Radiomics and Deep Learning	Kontos D, Summers RM, Giger M.	Kontos D	2017	10.1117/1.JMI.4.4.041301
138	161	N	Review	31802148	1	0	0	0	0	0	0	0	0	0	0	0	[Artificial intelligence and radiomics in MRI-based prostate diagnostics]	Hamm CA, Beetz NL, Savic LJ, Penzkofer T.	Hamm CA	2020	10.1007/s00117-019-00613-0
139	74	N	Article	34263624	0	0	1	0	0	0	0	0	0	0	0	0	A human-computer collaboration for COVID-19 differentiation: combining a radiomics model with deep learning and human auditing	Xin X, Mo R, Shao M, Yang W, Li D, Zhang Y, Wang H, Liu B, Tian S, Chen W, Wu J, Zhu B, Zhou K, Du C, Zhang B.	Xin X	2021	10.21037/apm-20-2625
140	230	N	Article	30448734	0	0	0	1	0	0	0	0	0	0	0	0	A Deep Learning-Based Radiomics Model for Differentiating Benign and Malignant Renal Tumors	Zhou L, Zhang Z, Chen YC, Zhao ZY, Yin XD, Jiang HB.	Zhou L	2019	10.1016/j.tranon.2018.10.012
141	191	N	Review	32116995	1	0	0	0	0	0	0	0	0	0	0	0	PET/MRI Radiomics in Patients With Brain Metastases	Lohmann P, Kocher M, Ruge MI, Visser-Vandewalle V, Shah NJ, Fink GR, Langen KJ, Galldiks N.	Lohmann P	2020	10.3389/fneur.2020.00001
142	121	N	Article	33680505	0	0	1	0	0	0	0	0	0	0	0	0	Deep Learning-Based Methods for Prostate Segmentation in Magnetic Resonance Imaging	Comelli A, Dahiya N, Stefano A, Vernuccio F, Portoghese M, Cutaia G, Bruno A, Salvaggio G, Yezzi A.	Comelli A	2021	10.3390/app11020782
143	32	Y	Article	34671557	0	0	0	0	0	0	0	0	0	0	0	0	Deep Learning Radiomics to Predict PTEN Mutation Status From Magnetic Resonance Imaging in Patients With Glioma	Chen H, Lin F, Zhang J, Lv X, Zhou J, Li ZC, Chen Y.	Chen H	2021	10.3389/fonc.2021.734433
144	186	Y	Article	32296645	0	0	0	0	0	0	0	0	0	0	0	0	Comparison and Fusion of Deep Learning and Radiomics Features of Ground-Glass Nodules to Predict the Invasiveness Risk of Stage-I Lung Adenocarcinomas in CT Scan	Xia X, Gong J, Hao W, Yang T, Lin Y, Wang S, Peng W.	Xia X	2020	10.3389/fonc.2020.00418
145	29	Y	Article	34679573	0	0	0	0	0	0	0	0	0	0	0	0	Assessing PD-L1 Expression Level via Preoperative MRI in HCC Based on Integrating Deep Learning and Radiomics Features	Tian Y, Komolafe TE, Zheng J, Zhou G, Chen T, Zhou B, Yang X.	Tian Y	2021	10.3390/diagnostics11101875
146	132	N	Article	33446870	0	0	0	0	0	0	0	0	0	1	0	0	Improving prognostic performance in resectable pancreatic ductal adenocarcinoma using radiomics and deep learning features fusion in CT images	Zhang Y, Lobo-Mueller EM, Karanicolas P, Gallinger S, Haider MA, Khalvati F.	Zhang Y	2021	10.1038/s41598-021-80998-y
147	0	N	Review	35048032	1	0	0	0	0	0	0	0	0	0	0	0	Utilizing Deep Machine Learning for Prognostication of Oral Squamous Cell Carcinoma-A Systematic Review	Alabi RO, Bello IO, Youssef O, Elmusrati M, Mäkitie AA, Almangush A.	Alabi RO	2021	10.3389/froh.2021.686863
148	48	N	Article	34533669	0	0	1	0	0	0	0	0	0	0	0	0	Distinguishing pure histopathological growth patterns of colorectal liver metastases on CT using deep learning and radiomics: a pilot study	Starmans MPA, Buisman FE, Renckens M, Willemssen FEJA, van der Voort SR, Groot Koerkamp B, Grünhagen DJ, Niessen WJ, Vermeulen PB, Verhoef C, Visser JJ, Klein S.	Starmans MPA	2021	10.1007/s10585-021-10119-6
149	151	N	Review	33068741	1	0	0	0	0	0	0	0	0	0	0	0	Potentials and caveats of AI in hybrid imaging	Shiyam Sundar LK, Muzik O, Buvat I, Bidaut L, Beyer T.	Shiyam Sundar LK	2021	10.1016/j.ymeth.2020.10.004
150	172	N	Review	32647917	1	0	0	0	0	0	0	0	0	0	0	0	Radiomics in radiation oncology-basics, methods, and limitations	Lohmann P, Bousabarah K, Hoevels M, Treuer H.	Lohmann P	2020	10.1007/s00066-020-01663-3
151	127	N	Article	33594159	0	0	0	0	1	0	0	0	0	0	0	0	A deep learning integrated radiomics model for identification of coronavirus disease 2019 using computed tomography	Zhang X, Wang D, Shao J, Tian S, Tan W, Ma Y, Xu Q, Ma X, Li D, Chai J, Wang D, Liu W, Lin L, Wu J, Xia C, Zhang Z.	Zhang X	2021	10.1038/s41598-021-83237-6
152	89	N	Review	33662856	1	0	0	0	0	0	0	0	0	0	0	0	AI applications to medical images: From machine learning to deep learning	Castiglioni I, Rundo L, Codari M, Di Leo G, Salvatore C, Interlenghi M, Gallivanone F, Cozzi A, D'Amico NC, Sardanelli F.	Castiglioni I	2021	10.1016/j.ejmp.2021.02.006
153	74	N	Article	33895621	0	0	0	0	0	0	0	1	0	0	0	0	Learnable image histograms-based deep radiomics for renal cell carcinoma grading and staging	Hussain MA, Hamarneh G, Garbi R.	Hussain MA	2021	10.1016/j.compmedimag.2021.101924
154	124	N	Review	32688357	1	0	0	0	0	0	0	0	0	0	0	0	Harmonization strategies for multicenter radiomics investigations	Da-Ano R, Visvikis D, Hatt M.	Da-Ano R	2020	10.1088/1361-6560/aba798
155	46	N	Review	34392105	1	0	0	0	0	0	0	0	0	0	0	0	AI-enhanced breast imaging: Where are we and where are we heading?	Bitencourt A, Daimiel Naranjo I, Lo Gullo R, Rossi Saccarelli C, Pinker K.	Bitencourt A	2021	10.1016/j.ejrad.2021.109882
156	107	N	Article	33968715	0	0	0	0	0	0	0	0	1	0	0	0	Development and Validation of a Nomogram for Preoperative Prediction of Lymph Node Metastasis in Lung Adenocarcinoma Based on Radiomics Signature and Deep Learning Signature	Ran J, Cao R, Cai J, Yu T, Zhao D, Wang Z.	Ran J	2021	10.3389/fonc.2021.585942
157	115	Y	Article	32980726	0	0	0	0	0	0	0	0	0	0	0	0	CT-based deep learning radiomics analysis for evaluation of serosa invasion in advanced gastric cancer	Sun RJ, Fang MJ, Tang L, Li XT, Lu QY, Dong D, Tian J, Sun YS.	Sun RJ	2020	10.1016/j.ejrad.2020.109277
158	61	N	Article	34060609	0	0	0	1	0	0	0	0	0	0	0	0	Development and Evaluation of Deep Learning-based Automated Segmentation of Pituitary Adenoma in Clinical Task	Wang H, Zhang W, Li S, Fan Y, Feng M, Wang R.	Wang H	2021	10.1210/clinem/dgab371
159	46	N	Review	34539134	1	0	0	0	0	0	0	0	0	0	0	0	Radiomics and machine learning applications in rectal cancer: Current update and future perspectives	Stanzione A, Verde F, Romeo V, Boccadifuoco F, Mainenti PP, Maurea S.	Stanzione A	2021	10.3748/wjg.v27.i32.5306
160	160	N	Editorial	31846141	1	0	0	0	0	0	0	0	0	0	0	0	Editorial on "Diagnosis of Benign and Malignant Breast Lesions on DCE-MRI by Using Radiomics and Deep Learning With Consideration of Peritumor Tissue"	Reig B, Ha R.	Reig B	2020	10.1002/jmri.27025
161	146	N	Article	32339983	0	0	0	0	0	1	0	0	0	0	0	0	Differential Diagnosis of Benign and Malignant Thyroid Nodules Using Deep Learning Radiomics of Thyroid Ultrasound Images	Zhou H, Jin Y, Dai L, Zhang M, Qiu Y, Wang K, Tian J, Zheng J.	Zhou H	2020	10.1016/j.ejrad.2020.108992
162	12	N	Review	34975094	1	0	0	0	0	0	0	0	0	0	0	0	Artificial intelligence in cancer diagnostics and therapy: current perspectives	Majumder A, Sen D.	Majumder A	2021	10.4103/ijc.IJC_399_20
163	101	Y	Article	33411267	0	0	0	0	0	0	0	0	0	0	0	0	Lung cancer histology classification from CT images based on radiomics and deep learning models	Marentakis P, Karaiskos P, Kouloulias V, Kelekis N, Argentos S, Oikonomopoulos N, Loukas C.	Marentakis P	2021	10.1007/s11517-020-02302-w
164	25	Y	Article	34745952	0	0	0	0	0	0	0	0	0	0	0	0	Predicting the Initial Treatment Response to Transarterial Chemoembolization in Intermediate-Stage Hepatocellular Carcinoma by the Integration of Radiomics and Deep Learning	Peng J, Huang J, Huang G, Zhang J.	Peng J	2021	10.3389/fonc.2021.730282
165	78	N	Article	34231950	0	0	1	0	0	0	0	0	0	0	0	0	A sensitivity analysis of probability maps in deep-learning-based anatomical segmentation	Bice N, Kirby N, Li R, Nguyen D, Bahr T, Kabat C, Myers P, Papanikolaou N, Fakhreddine M.	Bice N	2021	10.1002/acm2.13331
166	71	N	Review	34295824	1	0	0	0	0	0	0	0	0	0	0	0	Imaging-Genomics in Glioblastoma: Combining Molecular and Imaging Signatures	Liu D, Chen J, Hu X, Yang K, Liu Y, Hu G, Ge H, Zhang W, Liu H.	Liu D	2021	10.3389/fonc.2021.699265
167	102	N	Review	34038056	1	0	0	0	0	0	0	0	0	0	0	0	Survival Prediction in Gliomas: Current State and Novel Approaches	Zhao R, Krauze AV.	Zhao R	2021	10.36255/exonpublications.gliomas.2021.chapter9
168	30	N	Article	34679510	0	0	0	0	0	1	0	0	0	0	0	0	Predicting Mechanical Ventilation and Mortality in COVID-19 Using Radiomics and Deep Learning on Chest Radiographs: A Multi-Institutional Study	Bae J, Kapse S, Singh G, Gattu R, Ali S, Shah N, Marshall C, Pierce J, Phatak T, Gupta A, Green J, Madan N, Prasanna P.	Bae J	2021	10.3390/diagnostics11101812
169	44	Y	Article	34415574	0	0	0	0	0	0	0	0	0	0	0	0	Combining computed tomography and biologically effective dose in radiomics and deep learning improves prediction of tumor response to robotic lung stereotactic body radiation therapy	Avanzo M, Gagliardi V, Stancanello J, Blanck O, Pirrone G, El Naqa I, Revelant A, Sartor G.	Avanzo M	2021	10.1002/mp.15178
170	169	N	Article	32703973	0	0	0	0	0	0	0	0	1	0	0	0	[Formula: see text]: deep learning-based radiomics for the time-to-event outcome prediction in lung cancer	Afshar P, Mohammadi A, Tyrrell PN, Cheung P, Sigiuk A, Plataniotis KN, Nguyen ET, Oikonomou A.	Afshar P	2020	10.1038/s41598-020-69106-8
171	129	N	Article	33575088	0	0	0	0	0	1	0	0	0	0	0	0	Deep learning radiomics model accurately predicts hepatocellular carcinoma occurrence in chronic hepatitis B patients: a five-year follow-up	Jin J, Yao Z, Zhang T, Zeng J, Wu L, Wu M, Wang J, Wang Y, Yu J, Zheng R.	Jin J	2021	0
172	86	Y	Article	33694250	0	0	0	0	0	0	0	0	0	0	0	0	Deep Learning for Automatic Differential Diagnosis of Primary Central Nervous System Lymphoma and Glioblastoma: Multi-Parametric Magnetic Resonance Imaging Based Convolutional Neural Network Model	Xia W, Hu B, Li H, Shi W, Tang Y, Yu Y, Geng C, Wu Q, Yang L, Yu Z, Geng D, Li Y.	Xia W	2021	10.1002/jmri.27592
173	31	Y	Article	34669994	0	0	0	0	0	0	0	0	0	0	0	0	Deep learning predicts epidermal growth factor receptor mutation subtypes in lung adenocarcinoma	Song J, Ding C, Huang Q, Luo T, Xu X, Chen Z, Li S.	Song J	2021	10.1002/mp.15307
174	241	N	Review	29308604	1	0	0	0	0	0	0	0	0	0	0	0	Towards precision medicine: from quantitative imaging to radiomics	Acharya UR, Hagiwara Y, Sudarshan VK, Chan WY, Ng KH.	Acharya UR	2018	10.1631/jzus.B1700260
175	73	Y	Article	33905341	0	0	0	0	0	0	0	0	0	0	0	0	A Deep Learning Radiomics Model to Identify Poor Outcome in COVID-19 Patients With Underlying Health Conditions: A Multicenter Study	Wang S, Dong D, Li L, Li H, Bai Y, Hu Y, Huang Y, Yu X, Liu S, Qiu X, Lu L, Wang M, Zha Y, Tian J.	Wang S	2021	10.1109/JBHI.2021.3076086
176	184	N	Review	30322481	1	0	0	0	0	0	0	0	0	0	0	0	Novel Quantitative PET Techniques for Clinical Decision Support in Oncology	Zaidi H, Alavi A, Naqa IE.	Zaidi H	2018	10.1053/j.semnuclmed.2018.07.003
177	81	N	Review	34209197	1	0	0	0	0	0	0	0	0	0	0	0	State of the Art in Artificial Intelligence and Radiomics in Hepatocellular Carcinoma	Castaldo A, De Lucia DR, Pontillo G, Gatti M, Cocozza S, Ugga L, Cuocolo R.	Castaldo A	2021	10.3390/diagnostics11071194
178	75	N	Article	33892175	0	0	1	0	0	0	0	0	0	0	0	0	A deep learning system for automated, multi-modality 2D segmentation of vertebral bodies and intervertebral discs	Suri A, Jones BC, Ng G, Anabaraonye N, Beyrer P, Domi A, Choi G, Tang S, Terry A, Leichner T, Fathali I, Bastin N, Chesnais H, Rajapakse CS.	Suri A	2021	10.1016/j.bone.2021.115972
179	92	N	Article	34122304	0	0	0	0	0	1	0	0	0	0	0	DSA Video, so either 4D or 2+1D	Temporal-Spatial Feature Extraction of DSA Video and Its Application in AVM Diagnosis	Shi K, Xiao W, Wu G, Xiao Y, Lei Y, Yu J, Gu Y.	Shi K	2021	10.3389/fneur.2021.655523
180	180	N	Review	31550830	1	0	0	0	0	0	0	0	0	0	0	Chinese	[Advances in radiological studies of gastrointestinal stromal tumors]	Li JZ, Tang L.	Li JZ	2019	10.3760/cma.j.issn.1671-0274.2019.09.015
181	11	Y	Article	34869438	0	0	0	0	0	0	0	0	0	0	0	0	Differentiation of Brain Abscess From Cystic Glioma Using Conventional MRI Based on Deep Transfer Learning Features and Hand-Crafted Radiomics Features	Bo L, Zhang Z, Jiang Z, Yang C, Huang P, Chen T, Wang Y, Yu G, Tan X, Cheng Q, Li D, Liu Z.	Bo L	2021	10.3389/fmed.2021.748144
182	76	N	Review	33882561	1	0	0	0	0	0	0	0	0	0	0	0	Artificial intelligence in bladder cancer prognosis: a pathway for personalized medicine	Pinar U, Pradere B, Roupret M.	Pinar U	2021	10.1097/MOU.0000000000000882
183	146	N	Review	33121910	1	0	0	0	0	0	0	0	0	0	0	0	A primer for understanding radiology articles about machine learning and deep learning	Nakaura T, Higaki T, Awai K, Ikeda O, Yamashita Y.	Nakaura T	2020	10.1016/j.diii.2020.10.001
184	33	N	Review	34664088	1	0	0	0	0	0	0	0	0	0	0	0	The augmented radiologist: artificial intelligence in the practice of radiology	Sorantin E, Grasser MG, Hemmelmayr A, Tschauner S, Hrzic F, Weiss V, Lacekova J, Holzinger A.	Sorantin E	2021	10.1007/s00247-021-05177-7
185	185	N	Article	32699815	0	0	0	0	0	1	0	0	0	0	0	0	Predicting Mechanical Ventilation Requirement and Mortality in COVID-19 using Radiomics and Deep Learning on Chest Radiographs: A Multi-Institutional Study	Bae J, Kapse S, Singh G, Phatak T, Green J, Madan N, Prasanna P.	Bae J	2020	0
186	186	N	Article	34658481	0	0	1	0	0	0	0	0	0	0	0	0	Generative Adversarial Networks and Radiomics Supervision for Lung Lesion Synthesis	Pan S, Flores J, Lin CT, Stayman JW, Gang GJ.	Pan S	2021	10.1117/12.2582151
187	171	N	Review	31280350	1	0	0	0	0	0	0	0	0	0	0	0	Artificial intelligence, machine (deep) learning and radio(geno)mics: definitions and nuclear medicine imaging applications	Visvikis D, Cheze Le Rest C, Jaouen V, Hatt M.	Visvikis D	2019	10.1007/s00259-019-04373-w
188	119	Y	Article	33708925	0	0	0	0	0	0	0	0	0	0	0	0	Multi-modal magnetic resonance imaging-based grading analysis for gliomas by integrating radiomics and deep features	Ning Z, Luo J, Xiao Q, Cai L, Chen Y, Yu X, Wang J, Zhang Y.	Ning Z	2021	10.21037/atm-20-4076
189	156	N	Review	32972006	1	0	0	0	0	0	0	0	0	0	0	0	Positron Emission Tomography for Response Evaluation in Microenvironment-Targeted Anti-Cancer Therapy	Oriuchi N, Sugawara S, Shiga T.	Oriuchi N	2020	10.3390/biomedicines8090371
190	155	N	Article	31905143	0	0	0	1	0	0	0	0	0	0	0	0	MRI Based Radiomics Approach With Deep Learning for Prediction of Vessel Invasion in Early-Stage Cervical Cancer	Jiang X, Li J, Kan Y, Yu T, Chang S, Sha X, Zheng H, Luo Y, Wang S.	Jiang X	2021	10.1109/TCBB.2019.2963867
191	117	Y	Article	32941954	0	0	0	0	0	0	0	0	0	0	0	0	Computed tomography-based deep-learning prediction of neoadjuvant chemoradiotherapy treatment response in esophageal squamous cell carcinoma	Hu Y, Xie C, Yang H, Ho JWK, Wen J, Han L, Lam KO, Wong IYH, Law SYK, Chiu KWH, Vardhanabhuti V, Fu J.	Hu Y	2021	10.1016/j.radonc.2020.09.014
192	4	N	Article	35003258	0	0	0	1	0	0	0	0	0	0	0	0	Deep Learning to Predict EGFR Mutation and PD-L1 Expression Status in Non-Small-Cell Lung Cancer on Computed Tomography Images	Wang C, Xu X, Shao J, Zhou K, Zhao K, He Y, Li J, Guo J, Yi Z, Li W.	Wang C	2021	10.1155/2021/5499385
193	107	N	Article	33290235	0	0	0	1	0	0	0	0	0	0	0	0	Deep Semantic Segmentation Feature-Based Radiomics for the Classification Tasks in Medical Image Analysis	Huang B, Tian J, Zhang H, Luo Z, Qin J, Huang C, He X, Luo Y, Zhou Y, Dan G, Chen H, Feng ST, Yuan C.	Huang B	2021	10.1109/JBHI.2020.3043236
194	196	N	Review	32039241	1	0	0	0	0	0	0	0	0	0	0	0	Image-Based Cardiac Diagnosis With Machine Learning: A Review	Martin-Isla C, Campello VM, Izquierdo C, Raisi-Estabragh Z, Baeßler B, Petersen SE, Lekadir K.	Martin-Isla C	2020	10.3389/fcvm.2020.00001
195	94	Y	Article	34090428	0	0	0	0	0	0	0	0	0	0	0	0	Prenatal prediction and typing of placental invasion using MRI deep and radiomic features	Xuan R, Li T, Wang Y, Xu J, Jin W.	Xuan R	2021	10.1186/s12938-021-00893-5
196	177	N	Review	32504782	1	0	0	0	0	0	0	0	0	0	0	0	Radiomics for precision medicine: Current challenges, future prospects, and the proposal of a new framework	Ibrahim A, Primakov S, Beuque M, Woodruff HC, Halilaj I, Wu G, Refaee T, Granzier R, Widaatalla Y, Hustinx R, Mottaghy FM, Lambin P.	Ibrahim A	2021	10.1016/j.ymeth.2020.05.022
197	112	N	Review	33059822	1	0	0	0	0	0	0	0	0	0	0	0	A Role for FDG PET Radiomics in Personalized Medicine?	Cook GJR, Goh V.	Cook GJR	2020	10.1053/j.semnuclmed.2020.05.002
198	162	Y	Article	32953512	0	0	0	0	0	0	0	0	0	0	0	0	Predicting the invasiveness of lung adenocarcinomas appearing as ground-glass nodule on CT scan using multi-task learning and deep radiomics	Wang X, Li Q, Cai J, Wang W, Xu P, Zhang Y, Fang Q, Fu C, Fan L, Xiao Y, Liu S.	Wang X	2020	10.21037/tlcr-20-370
199	149	N	Article	33091743	0	0	0	0	1	0	0	0	0	0	0	0	Integrative analysis for COVID-19 patient outcome prediction	Chao H, Fang X, Zhang J, Homayounieh F, Arru CD, Digumarthy SR, Babaei R, Mobin HK, Mohseni I, Saba L, Carriero A, Falaschi Z, Pasche A, Wang G, Kalra MK, Yan P.	Chao H	2021	10.1016/j.media.2020.101844
200	90	N	Article	34157487	0	0	0	1	0	0	0	0	0	0	0	0	Deep learning radiomics-based prediction of distant metastasis in patients with locally advanced rectal cancer after neoadjuvant chemoradiotherapy: A multicentre study	Liu X, Zhang D, Liu Z, Li Z, Xie P, Sun K, Wei W, Dai W, Tang Z, Ding Y, Cai G, Tong T, Meng X, Tian J.	Liu X	2021	10.1016/j.ebiom.2021.103442
201	19	N	Review	34790581	1	0	0	0	0	0	0	0	0	0	0	0	Radiomics for Identification and Prediction in Metastatic Prostate Cancer: A Review of Studies	Kendrick J, Francis R, Hassan GM, Rowshanfarzad P, Jeraj R, Kasisi C, Rusanov B, Ebert M.	Kendrick J	2021	10.3389/fonc.2021.771787
202	202	N	Article	31210613	0	0	1	0	0	0	0	0	0	0	0	0	Deep Learning-based Image Conversion of CT Reconstruction Kernels Improves Radiomics Reproducibility for Pulmonary Nodules or Masses	Choe J, Lee SM, Do KH, Lee G, Lee JG, Lee SM, Seo JB.	Choe J	2019	10.1148/radiol.2019181960
203	203	Y	Article	34045769	0	0	0	0	0	0	0	0	0	0	0	0	Comparison of Breast MRI Tumor Classification Using Human-Engineered Radiomics, Transfer Learning From Deep Convolutional Neural Networks, and Fusion Methods	Whitney HM, Li H, Ji Y, Liu P, Giger ML.	Whitney HM	2020	10.1109/jproc.2019.2950187
204	153	N	Article	31982342	0	0	0	0	0	0	0	0	1	0	0	0	Deep Learning Features Improve the Performance of a Radiomics Signature for Predicting KRAS Status in Patients with Colorectal Cancer	Wu X, Li Y, Chen X, Huang Y, He L, Zhao K, Huang X, Zhang W, Huang Y, Li Y, Dong M, Huang J, Xia T, Liang C, Liu Z.	Wu X	2020	10.1016/j.acra.2019.12.007
205	72	N	Article	34277415	0	0	0	0	0	1	0	0	0	0	0	Pathological data, 2D	Deep Neural Network Analysis of Pathology Images With Integrated Molecular Data for Enhanced Glioma Classification and Grading	Pei L, Jones KA, Shboul ZA, Chen JY, Iftekharuddin KM.	Pei L	2021	10.3389/fonc.2021.668694
206	207	N	Review	31590664	1	0	0	0	0	0	0	0	0	0	0	0	Machine learning in cardiovascular magnetic resonance: basic concepts and applications	Leiner T, Rueckert D, Suinesiaputra A, Baeßler B, Nezafat R, Išgum I, Young AA.	Leiner T	2019	10.1186/s12968-019-0575-y
207	113	N	Review	33778599	1	0	0	0	0	0	0	0	0	0	0	0	Prospects and Challenges of Radiomics by Using Nononcologic Routine Chest CT	Röhrich S, Hofmanninger J, Prayer F, Müller H, Prosch H, Langs G.	Röhrich S	2020	10.1148/ryct.2020190190
208	235	N	Article	30135549	0	0	0	0	1	0	0	0	0	0	0	0	Deep Learning and Radiomics predict complete response after neo-adjuvant chemoradiation for locally advanced rectal cancer	Bibault JE, Giraud P, Housset M, Durdux C, Taieb J, Berger A, Coriat R, Chaussade S, Dousset B, Nordlinger B, Burgun A.	Bibault JE	2018	10.1038/s41598-018-30657-6
209	180	N	Review	30898263	1	0	0	0	0	0	0	0	0	0	0	0	Rise of the Machines: Advances in Deep Learning for Cancer Diagnosis	Levine AB, Schlosser C, Grewal J, Coope R, Jones SJM, Yip S.	Levine AB	2019	10.1016/j.trecan.2019.02.002
210	40	N	Review	34575619	1	0	0	0	0	0	0	0	0	0	0	0	Making Radiomics More Reproducible across Scanner and Imaging Protocol Variations: A Review of Harmonization Methods	Mali SA, Ibrahim A, Woodruff HC, Andrearczyk V, Müller H, Primakov S, Salahuddin Z, Chatterjee A, Lambin P.	Mali SA	2021	10.3390/jpm11090842
211	181	N	Article	32410795	0	0	0	0	0	0	0	0	1	0	0	0	Evaluation of human epidermal growth factor receptor 2 status of breast cancer using preoperative multidetector computed tomography with deep learning and handcrafted radiomics features	Yang X, Wu L, Zhao K, Ye W, Liu W, Wang Y, Li J, Li H, Huang X, Zhang W, Huang Y, Chen X, Yao S, Liu Z, Liang C.	Yang X	2020	10.21147/j.issn.1000-9604.2020.02.05
212	23	N	Article	34764864	0	0	0	0	0	0	0	1	0	0	0	0	Deep-Learning Radiomics for Discrimination Conversion of Alzheimer's Disease in Patients With Mild Cognitive Impairment: A Study Based on (18)F-FDG PET Imaging	Zhou P, Zeng R, Yu L, Feng Y, Chen C, Li F, Liu Y, Huang Y, Huang Z; Alzheimer's Disease Neuroimaging Initiative.	Zhou P	2021	10.3389/fnagi.2021.764872
213	206	N	Article	31619949	0	0	1	0	0	0	0	0	0	0	0	0	Feature-Guided Deep Radiomics for Glioblastoma Patient Survival Prediction	Shboul ZA, Alam M, Vidyaratne L, Pei L, Elbakary MI, Iftekharuddin KM.	Shboul ZA	2019	10.3389/fnins.2019.00966
214	123	N	Correction	33656580	1	0	0	0	0	0	0	0	0	0	0	0	Correction to: Decoding COVID-19 pneumonia: comparison of deep learning and radiomics CT image signatures	Wang H, Wang L, Lee EH, Zheng J, Zhang W, Halabi S, Liu C, Deng K, Song J, Yeom KW.	Wang H	2021	10.1007/s00259-021-05268-5
215	27	Y	Article	34741847	0	0	0	0	0	0	0	0	0	0	0	0	One deep learning local-global model based on CT imaging to differentiate between nodular cryptococcosis and lung cancer which are hard to be diagnosed	Li S, Zhang G, Yin Y, Xie Q, Guo X, Cao K, Song Q, Guan J, Zhou X.	Li S	2021	10.1016/j.compmedimag.2021.102009
216	72	N	Article	33932645	0	0	1	0	0	0	0	0	0	0	0	0	MIL normalization -- prerequisites for accurate MRI radiomics analysis	Hu Z, Zhuang Q, Xiao Y, Wu G, Shi Z, Chen L, Wang Y, Yu J.	Hu Z	2021	10.1016/j.compbiomed.2021.104403
217	162	N	Review	31762330	1	0	0	0	0	0	0	0	0	0	0	0	Management of incidental pulmonary nodules: current strategies and future perspectives	Kim TJ, Kim CH, Lee HY, Chung MJ, Shin SH, Lee KJ, Lee KS.	Kim TJ	2020	10.1080/17476348.2020.1697853
218	21	N	Article	34841195	0	0	1	0	0	0	0	0	0	0	0	0	Radiological tumor classification across imaging modality and histology	Wu J, Li C, Gensheimer M, Padda S, Kato F, Shirato H, Wei Y, Schönlieb CB, Price SJ, Jaffray D, Heymach J, Neal JW, Loo BW Jr, Wakelee H, Diehn M, Li R.	Wu J	2021	10.1038/s42256-021-00377-0
219	80	N	Article	34221979	0	0	0	0	0	0	0	0	1	0	0	0	Total Lesion Glycolysis Estimated by a Radiomics Model From CT Image Alone	Si H, Hao X, Zhang L, Xu X, Cao J, Wu P, Li L, Wu Z, Zhang S, Li S.	Si H	2021	10.3389/fonc.2021.664346
220	164	N	Review	32872466	1	0	0	0	0	0	0	0	0	0	0	0	Radiomics at a Glance: A Few Lessons Learned from Learning Approaches	Capobianco E, Deng J.	Capobianco E	2020	10.3390/cancers12092453
221	96	N	Review	33550513	1	0	0	0	0	0	0	0	0	0	0	0	Artificial intelligence: a critical review of current applications in pancreatic imaging	Barat M, Chassagnon G, Dohan A, Gaujoux S, Coriat R, Hoeffel C, Cassinotto C, Soyer P.	Barat M	2021	10.1007/s11604-021-01098-5
222	62	N	Article	34381946	0	0	1	0	0	0	0	0	0	0	0	0	Radiomics AI prediction for head and neck squamous cell carcinoma (HNSCC) prognosis and recurrence with target volume approach	Fh T, Cyw C, Eyw C.	Fh T	2021	10.1259/bjro.20200073
223	160	N	Review	31828383	1	0	0	0	0	0	0	0	0	0	0	0	[Artificial Intelligence in radiology : What can be expected in the next few years?]	Haubold J.	Haubold J	2020	10.1007/s00117-019-00621-0
224	52	N	Article	34293730	0	0	1	0	0	0	0	0	0	0	0	0	Deep neural network-based approach to improving radiomics analysis reproducibility in liver cancer: effect on image resampling	Yang P, Xu L, Wan Y, Yang J, Xue Y, Jiang Y, Luo C, Wang J, Niu T.	Yang P	2021	10.1088/1361-6560/ac16e8
225	200	N	Article	31965257	0	0	0	0	0	1	0	0	0	0	0	0	Transfer learning radiomics based on multimodal ultrasound imaging for staging liver fibrosis	Xue LY, Jiang ZY, Fu TT, Wang QM, Zhu YL, Dai M, Wang WP, Yu JH, Ding H.	Xue LY	2020	10.1007/s00330-019-06595-w
226	233	N	Review	30383900	1	0	0	0	0	0	0	0	0	0	0	0	Quantitative imaging of cancer in the postgenomic era: Radio(geno)mics, deep learning, and habitats	Napel S, Mu W, Jardim-Perassi BV, Aerts HJWL, Gillies RJ.	Napel S	2018	10.1002/cncr.31630
227	141	N	Review	32397702	1	0	0	0	0	0	0	0	0	0	0	0	Nuclear medicine radiomics in precision medicine: why we can't do without artificial intelligence	Noortman WA, Vriens D, Grootjans W, Tao Q, de Geus-Oei LF, Van Velden FH.	Noortman WA	2020	10.23736/S1824-4785.20.03263-X
228	60	N	Review	34111961	1	0	0	0	0	0	0	0	0	0	0	0	A picture is worth a thousand words: a history of diagnostic imaging for lymphoma	Wijetunga NA, Imber BS, Caravelli JF, Mikhaeel NG, Yahalom J.	Wijetunga NA	2021	10.1259/bjr.20210285
229	212	N	Article	31448366	0	0	0	0	0	0	0	0	1	0	0	Commercial network, some description in appendix	An image-based deep learning framework for individualizing radiotherapy dose	Lou B, Doken S, Zhuang T, Wingerter D, Gidwani M, Mistry N, Ladic L, Kamen A, Abazeed ME.	Lou B	2019	10.1016/S2589-7500(19)30058-5
230	65	N	Review	33989030	1	0	0	0	0	0	0	0	0	0	0	0	Implications of the new FIGO staging and the role of imaging in cervical cancer	Kido A, Nakamoto Y.	Kido A	2021	10.1259/bjr.20201342
231	52	N	Article	34460767	0	0	0	1	0	0	0	0	0	0	0	0	Customized Efficient Neural Network for COVID-19 Infected Region Identification in CT Images	Stefano A, Comelli A.	Stefano A	2021	10.3390/jimaging7080131
232	147	N	Article	32294632	0	0	0	1	0	0	0	0	0	0	0	0	Multifaceted radiomics for distant metastasis prediction in head & neck cancer	Zhou Z, Wang K, Folkert M, Liu H, Jiang S, Sher D, Wang J.	Zhou Z	2020	10.1088/1361-6560/ab8956
233	179	N	Review	32481542	1	0	0	0	0	0	0	0	0	0	0	0	Radiomics Applications in Renal Tumor Assessment: A Comprehensive Review of the Literature	Suarez-Ibarrola R, Basulto-Martinez M, Heinze A, Gratzke C, Miernik A.	Suarez-Ibarrola R	2020	10.3390/cancers12061387
234	138	N	Review	32438443	1	0	0	0	0	0	0	0	0	0	0	0	Peripheral Nerves: Not Only Cross-sectional Area in the Era of Radiomics	Tagliafico AS, González RP, Rossi F, Bignotti B, Martinoli C.	Tagliafico AS	2020	10.1055/s-0040-1701629
235	242	N	Review	29097379	1	0	0	0	0	0	0	0	0	0	0	0	Data Science in Radiology: A Path Forward	Aerts HJWL.	Aerts HJWL	2018	10.1158/1078-0432.CCR-17-2804
236	183	N	Review	30332296	1	0	0	0	0	0	0	0	0	0	0	0	State of the Art: Machine Learning Applications in Glioma Imaging	Lotan E, Jain R, Razavian N, Fatterpekar GM, Lui YW.	Lotan E	2019	10.2214/AJR.18.20218
237	237	N	Article	30443438	0	0	0	1	0	0	0	0	0	0	0	0	Predicting Nodule Malignancy using a CNN Ensemble Approach	Paul R, Hall L, Goldgof D, Schabath M, Gillies R.	Paul R	2018	10.1109/IJCNN.2018.8489345
238	201	N	Article	31937619	0	0	0	1	0	0	0	0	0	0	0	0	Deep Learning to Distinguish Benign from Malignant Renal Lesions Based on Routine MR Imaging	Xi IL, Zhao Y, Wang R, Chang M, Purkayastha S, Chang K, Huang RY, Silva AC, Vallières M, Habibollahi P, Fan Y, Zou B, Gade TP, Zhang PJ, Soulen MC, Zhang Z, Bai HX, Stavropoulos SW.	Xi IL	2020	10.1158/1078-0432.CCR-19-0374
239	75	N	Article	34258406	0	0	0	0	0	0	0	0	0	1	0	0	Automated detection of dental artifacts for large-scale radiomic analysis in radiation oncology	Arrowsmith C, Reiazi R, Welch ML, Kazmierski M, Patel T, Rezaie A, Tadic T, Bratman S, Haibe-Kains B.	Arrowsmith C	2021	10.1016/j.phro.2021.04.001
240	150	N	Article	32235058	0	0	0	0	1	0	0	0	0	0	0	0	Multi-view radiomics and dosiomics analysis with machine learning for predicting acute-phase weight loss in lung cancer patients treated with radiotherapy	Lee SH, Han P, Hales RK, Voong KR, Noro K, Sugiyama S, Haller JW, McNutt TR, Lee J.	Lee SH	2020	10.1088/1361-6560/ab8531
241	56	N	Review	34441252	1	0	0	0	0	0	0	0	0	0	0	0	The Applications of Artificial Intelligence in Chest Imaging of COVID-19 Patients: A Literature Review	Laino ME, Ammirabile A, Posa A, Cancian P, Shalaby S, Savevski V, Neri E.	Laino ME	2021	10.3390/diagnostics11081317
242	167	N	Review	31645301	1	0	0	0	0	0	0	0	0	0	0	0	[Basis and perspectives of artificial intelligence in radiation therapy]	Burgun A.	Burgun A	2019	10.1016/j.canrad.2019.08.005
243	152	N	Article	32012021	0	0	0	0	0	1	0	0	0	0	0	0	Multi-View Mammographic Density Classification by Dilated and Attention-Guided Residual Learning	Li C, Xu J, Liu Q, Zhou Y, Mou L, Pu Z, Xia Y, Zheng H, Wang S.	Li C	2021	10.1109/TCBB.2020.2970713
244	143	N	Article	33193886	0	0	1	0	0	0	0	0	0	0	0	0	Predicting Chemotherapeutic Response for Far-advanced Gastric Cancer by Radiomics with Deep Learning Semi-automatic Segmentation	Tan JW, Wang L, Chen Y, Xi W, Ji J, Wang L, Xu X, Zou LK, Feng JX, Zhang J, Zhang H.	Tan JW	2020	10.7150/jca.46704
245	155	N	Article	32980697	0	0	0	0	0	1	0	0	0	0	0	0	Deep learning radiomics of ultrasonography: Identifying the risk of axillary non-sentinel lymph node involvement in primary breast cancer	Guo X, Liu Z, Sun C, Zhang L, Wang Y, Li Z, Shi J, Wu T, Cui H, Zhang J, Tian J, Tian J.	Guo X	2020	10.1016/j.ebiom.2020.103018
246	194	N	Article	32083007	0	0	0	0	0	1	0	0	0	0	0	0	Deep Learning vs. Radiomics for Predicting Axillary Lymph Node Metastasis of Breast Cancer Using Ultrasound Images: Don't Forget the Peritumoral Region	Sun Q, Lin X, Zhao Y, Li L, Yan K, Liang D, Sun D, Li ZC.	Sun Q	2020	10.3389/fonc.2020.00053
247	113	N	Article	33007112	0	0	0	0	0	1	0	0	0	0	0	0	Targeted transfer learning to improve performance in small medical physics datasets	Romero M, Interian Y, Solberg T, Valdes G.	Romero M	2020	10.1002/mp.14507
248	35	Y	Article	34631589	0	0	0	0	0	0	0	0	0	0	0	0	Preoperative CT-Based Deep Learning Model for Predicting Risk Stratification in Patients With Gastrointestinal Stromal Tumors	Kang B, Yuan X, Wang H, Qin S, Song X, Yu X, Zhang S, Sun C, Zhou Q, Wei Y, Shi F, Yang S, Wang X.	Kang B	2021	10.3389/fonc.2021.750875
249	8	N	Article	34888228	0	0	0	1	0	0	0	0	0	0	0	0	Integrating Clinical Data and Attentional CT Imaging Features for Esophageal Fistula Prediction in Esophageal Cancer	Xu Y, Cui H, Dong T, Zou B, Fan B, Li W, Wang S, Sun X, Yu J, Wang L.	Xu Y	2021	10.3389/fonc.2021.688706
250	157	N	Article	32967291	0	0	0	0	1	0	0	0	0	0	0	0	Radiomics for Gleason Score Detection through Deep Learning	Brunese L, Mercaldo F, Reginelli A, Santone A.	Brunese L	2020	10.3390/s20185411
251	251	N	Article	32743020	0	0	0	0	1	0	0	0	0	0	0	0	Integrative Analysis for COVID-19 Patient Outcome Prediction	Chao H, Fang X, Zhang J, Homayounieh F, Arru CD, Digumarthy SR, Babaei R, Mobin HK, Mohseni I, Saba L, Carriero A, Falaschi Z, Pasche A, Wang G, Kalra MK, Yan P.	Chao H	2020	0
252	60	N	Article	34395262	0	0	1	0	0	0	0	0	0	0	0	0	Comparable Performance of Deep Learning-Based to Manual-Based Tumor Segmentation in KRAS/NRAS/BRAF Mutation Prediction With MR-Based Radiomics in Rectal Cancer	Zhang G, Chen L, Liu A, Pan X, Shu J, Han Y, Huan Y, Zhang J.	Zhang G	2021	10.3389/fonc.2021.696706
253	231	N	Commentary	30421396	1	0	0	0	0	0	0	0	0	0	0	0	Radiomics: a critical step towards integrated healthcare	Bodalal Z, Trebeschi S, Beets-Tan R.	Bodalal Z	2018	10.1007/s13244-018-0669-3
254	254	N	Article	30826448	0	0	0	0	0	0	0	1	0	0	0	0	Differentiation of spinal metastases originated from lung and other cancers using radiomics and deep learning based on DCE-MRI	Lang N, Zhang Y, Zhang E, Zhang J, Chow D, Chang P, Yu HJ, Yuan H, Su MY.	Lang N	2019	10.1016/j.mri.2019.02.013
255	255	N	Article	34891994	0	0	0	0	0	0	0	0	1	0	0	0	Cross-Phase Adversarial Domain Adaptation for Deep Disease-free Survival Prediction with Gastric Cancer CT Images	Wang S, Dong D, Li H, Feng C, Wang Y, Tian J.	Wang S	2021	10.1109/EMBC46164.2021.9631004
256	109	N	Review	33922483	1	0	0	0	0	0	0	0	0	0	0	0	Radiomics and Magnetic Resonance Imaging of Rectal Cancer: From Engineering to Clinical Practice	Coppola F, Giannini V, Gabelloni M, Panic J, Defeudis A, Lo Monaco S, Cattabriga A, Cocozza MA, Pastore LV, Polici M, Caruso D, Laghi A, Regge D, Neri E, Golfieri R, Faggioni L.	Coppola F	2021	10.3390/diagnostics11050756
257	69	N	Review	33951590	1	0	0	0	0	0	0	0	0	0	0	0	Artificial intelligence applications in medical imaging: A review of the medical physics research in Italy	Avanzo M, Porzio M, Lorenzon L, Milan L, Sghedoni R, Russo G, Massafra R, Fanizzi A, Barucci A, Ardu V, Branchini M, Giannelli M, Gallio E, Cilla S, Tangaro S, Lombardi A, Pirrone G, De Martin E, Giuliano A, Belmonte G, Russo S, Rampado O, Mettivier G.	Avanzo M	2021	10.1016/j.ejmp.2021.04.010
258	84	Y	Article	34199790	0	0	0	0	0	0	0	0	0	0	0	0	Novel MRI-Based CAD System for Early Detection of Thyroid Cancer Using Multi-Input CNN	Naglah A, Khalifa F, Khaled R, Abdel Razek AAK, Ghazal M, Giridharan G, El-Baz A.	Naglah A	2021	10.3390/s21113878
259	116	N	Article	33733689	0	0	1	0	0	0	0	0	0	0	0	0	Radiomics score predicts acute respiratory distress syndrome based on the initial CT scan after trauma	Röhrich S, Hofmanninger J, Negrin L, Langs G, Prosch H.	Röhrich S	2021	10.1007/s00330-020-07635-6
260	37	N	Article	34627393	0	0	0	1	0	0	0	0	0	0	0	0	Predicting microvascular invasion in hepatocellular carcinoma: a deep learning model validated across hospitals	Liu SC, Lai J, Huang JY, Cho CF, Lee PH, Lu MH, Yeh CC, Yu J, Lin WC.	Liu SC	2021	10.1186/s40644-021-00425-3
261	247	Y	Article	28710497	0	0	0	0	0	0	0	0	0	0	0	0	Deep Learning based Radiomics (DLR) and its usage in noninvasive IDH1 prediction for low grade glioma	Li Z, Wang Y, Yu J, Guo Y, Cao W.	Li Z	2017	10.1038/s41598-017-05848-2
262	50	N	Article	34318502	0	0	0	0	0	0	0	0	0	1	0	0	MRI-based radiomics analysis for predicting the EGFR mutation based on thoracic spinal metastases in lung adenocarcinoma patients	Ren M, Yang H, Lai Q, Shi D, Liu G, Shuang X, Su J, Xie L, Dong Y, Jiang X.	Ren M	2021	10.1002/mp.15137
263	186	N	Article	29993591	0	0	0	0	0	0	1	0	0	0	0	Validation unclear	Pattern Classification for Gastrointestinal Stromal Tumors by Integration of Radiomics and Deep Convolutional Features	Ning Z, Luo J, Li Y, Han S, Feng Q, Xu Y, Chen W, Chen T, Zhang Y.	Ning Z	2019	10.1109/JBHI.2018.2841992
264	213	N	Article	31426132	0	0	1	0	0	0	0	0	0	0	0	0	Convolution kernel and iterative reconstruction affect the diagnostic performance of radiomics and deep learning in lung adenocarcinoma pathological subtypes	Zhao W, Zhang W, Sun Y, Ye Y, Yang J, Chen W, Gao P, Li J, Li C, Jin L, Wang P, Hua Y, Li M.	Zhao W	2019	10.1111/1759-7714.13161
265	0	N	Article	35571507	0	0	0	0	0	1	0	0	0	0	0	0	PNEUMONIA DETECTION ON CHEST X-RAY USING RADIOMIC FEATURES AND CONTRASTIVE LEARNING	Han Y, Chen C, Tewfik A, Ding Y, Peng Y.	Han Y	2021	10.1109/isbi48211.2021.9433853
266	266	Y	Article	30780137	0	0	0	0	0	0	0	0	0	0	0	0	Combining many-objective radiomics and 3D convolutional neural network through evidential reasoning to predict lymph node metastasis in head and neck cancer	Chen L, Zhou Z, Sher D, Zhang Q, Shah J, Pham NL, Jiang S, Wang J.	Chen L	2019	10.1088/1361-6560/ab083a
267	95	Y	Article	33561508	0	0	0	0	0	0	0	0	0	0	0	0	Attention Guided Lymph Node Malignancy Prediction in Head and Neck Cancer	Chen L, Dohopolski M, Zhou Z, Wang K, Wang R, Sher D, Wang J.	Chen L	2021	10.1016/j.ijrobp.2021.02.004
268	59	N	Review	34119265	1	0	0	0	0	0	0	0	0	0	0	0	Machine learning applications to neuroimaging for glioma detection and classification: An artificial intelligence augmented systematic review	Buchlak QD, Esmaili N, Leveque JC, Bennett C, Farrokhi F, Piccardi M.	Buchlak QD	2021	10.1016/j.jocn.2021.04.043
269	77	N	Article	33881568	0	0	0	1	0	0	0	0	0	0	0	0	Comparing radiomics models with different inputs for accurate diagnosis of significant fibrosis in chronic liver disease	Lu X, Zhou H, Wang K, Jin J, Meng F, Mu X, Li S, Zheng R, Tian J.	Lu X	2021	10.1007/s00330-021-07934-6
270	89	Y	Article	34164467	0	0	0	0	0	0	0	0	0	0	0	0	Predicting the recurrence risk of pancreatic neuroendocrine neoplasms after radical resection using deep learning radiomics with preoperative computed tomography images	Song C, Wang M, Luo Y, Chen J, Peng Z, Wang Y, Zhang H, Li ZP, Shen J, Huang B, Feng ST.	Song C	2021	10.21037/atm-21-25
271	129	N	Article	32604042	0	0	0	0	0	0	0	1	0	0	0	0	Deep learning combined with radiomics may optimize the prediction in differentiating high-grade lung adenocarcinomas in ground glass opacity lesions on CT scans	Wang X, Zhang L, Yang X, Tang L, Zhao J, Chen G, Li X, Yan S, Li S, Yang Y, Kang Y, Li Q, Wu N.	Wang X	2020	10.1016/j.ejrad.2020.109150
272	215	N	Review	31190176	1	0	0	0	0	0	0	0	0	0	0	0	What can artificial intelligence teach us about the molecular mechanisms underlying disease?	Cook GJR, Goh V.	Cook GJR	2019	10.1007/s00259-019-04370-z
273	116	N	Review	32969248	1	0	0	0	0	0	0	0	0	0	0	0	Cancer genotypes prediction and associations analysis from imaging phenotypes: a survey on radiogenomics	Wang Y, Wang Y, Guo C, Xie X, Liang S, Zhang R, Pang W, Huang L.	Wang Y	2020	10.2217/bmm-2020-0248
274	10	N	Article	34876924	0	0	0	0	0	0	1	0	0	0	0	Too low quality of paper	Evaluation of the Risk of Recurrence in Patients with Local Advanced Rectal Tumours by Different Radiomic Analysis Approaches	Khadidos A, Khadidos A, Mirza OM, Hasanin T, Enbeyle W, Hamad AA.	Khadidos A	2021	10.1155/2021/4520450
275	170	N	Article	32694637	0	0	0	0	1	0	0	0	0	0	0	0	Robust performance of deep learning for distinguishing glioblastoma from single brain metastasis using radiomic features: model development and validation	Bae S, An C, Ahn SS, Kim H, Han K, Kim SW, Park JE, Kim HS, Lee SK.	Bae S	2020	10.1038/s41598-020-68980-6
276	47	N	Article	34385089	0	0	1	0	0	0	0	0	0	0	0	0	Deep learning based joint segmentation and characterization of multi-class retinal fluid lesions on OCT scans for clinical use in anti-VEGF therapy	Hassan B, Qin S, Ahmed R, Hassan T, Taguri AH, Hashmi S, Werghi N.	Hassan B	2021	10.1016/j.compbiomed.2021.104727
277	39	N	Review	34481301	1	0	0	0	0	0	0	0	0	0	0	0	Emergence and evolution of big data science in HIV research: Bibliometric analysis of federally sponsored studies 2000-2019	Liang C, Qiao S, Olatosi B, Lyu T, Li X.	Liang C	2021	10.1016/j.ijmedinf.2021.104558
278	32	N	Review	34666871	1	0	0	0	0	0	0	0	0	0	0	0	Radiomics in Antineoplastic Agents Development: Application and Challenge in Response Evaluation	Li JZ, Tang L.	Li JZ	2021	10.24920/003985
279	220	N	Review	30962169	1	0	0	0	0	0	0	0	0	0	0	0	Three-dimensional automated breast ultrasound: Technical aspects and first results	Vourtsis A.	Vourtsis A	2019	10.1016/j.diii.2019.03.012
280	280	N	Review	30370508	1	0	0	0	0	0	0	0	0	0	0	Article in Chinese	[Radiological evaluation of advanced gastric cancer: from image to big data radiomics]	Tang L.	Tang L	2018	0
281	281	N	Article	34040277	0	0	1	0	0	0	0	0	0	0	0	0	Validation and Optimization of Multi-Organ Segmentation on Clinical Imaging Archives	Tang O, Xu Y, Tang Y, Lee HH, Chen Y, Gao D, Han S, Gao R, Savona MR, Abramson RG, Huo Y, Landman BA.	Tang O	2020	10.1117/12.2549035
282	181	N	Article	30778739	0	0	0	0	0	0	0	0	1	0	0	0	Deep learning and radiomics: the utility of Google TensorFlow™ Inception in classifying clear cell renal cell carcinoma and oncocytoma on multiphasic CT	Coy H, Hsieh K, Wu W, Nagarajan MB, Young JR, Douek ML, Brown MS, Scalzo F, Raman SS.	Coy H	2019	10.1007/s00261-019-01929-0
283	125	N	Article	33643902	0	0	0	0	1	0	0	0	0	0	0	generic features are reordered into 28x28 before DL is applied	Deep CNN Model Using CT Radiomics Feature Mapping Recognizes EGFR Gene Mutation Status of Lung Adenocarcinoma	Zhang B, Qi S, Pan X, Li C, Yao Y, Qian W, Guan Y.	Zhang B	2021	10.3389/fonc.2020.598721
284	5	N	Article	34993145	0	0	1	0	0	0	0	0	0	0	0	0	A Clinical-Radiomics Model for Predicting Axillary Pathologic Complete Response in Breast Cancer With Axillary Lymph Node Metastases	Gan L, Ma M, Liu Y, Liu Q, Xin L, Cheng Y, Xu L, Qin N, Jiang Y, Zhang X, Wang X, Ye J.	Gan L	2021	10.3389/fonc.2021.786346
285	16	N	Article	34830759	0	0	0	0	1	0	0	0	0	0	0	0	Quantification of Cancer-Developing Idiopathic Pulmonary Fibrosis Using Whole-Lung Texture Analysis of HRCT Images	Liang CH, Liu YC, Wan YL, Yun CH, Wu WJ, López-González R, Huang WM.	Liang CH	2021	10.3390/cancers13225600
286	286	N	Article	31946954	0	0	0	1	0	0	0	0	0	0	0	0	Deep Learning-Based Radiomics Models for Early Recurrence Prediction of Hepatocellular Carcinoma with Multi-phase CT Images and Clinical Data	Wang W, Chen Q, Iwamoto Y, Han X, Zhang Q, Hu H, Lin L, Chen YW.	Wang W	2019	10.1109/EMBC.2019.8856356
287	7	N	Article	34901796	0	0	0	0	0	1	0	0	0	0	0	0	Application of deep learning upon spinal radiographs to predict progression in adolescent idiopathic scoliosis at first clinic visit	Wang H, Zhang T, Cheung KM, Shea GK.	Wang H	2021	10.1016/j.eclinm.2021.101220
288	144	N	Article	32371184	0	0	1	0	0	0	0	0	0	0	0	0	Radiomics nomogram for preoperative differentiation of lung tuberculoma from adenocarcinoma in solitary pulmonary solid nodule	Feng B, Chen X, Chen Y, Liu K, Li K, Liu X, Yao N, Li Z, Li R, Zhang C, Ji J, Long W.	Feng B	2020	10.1016/j.ejrad.2020.109022
289	130	N	Article	33527788	0	0	0	0	0	0	0	1	0	0	0	0	Quantitative Assessment of Chest CT Patterns in COVID-19 and Bacterial Pneumonia Patients: a Deep Learning Perspective	Kang M, Hong KS, Chikontwe P, Luna M, Jang JG, Park J, Shin KC, Park SH, Ahn JH.	Kang M	2021	10.3346/jkms.2021.36.e46
290	137	Y	Article	33322559	0	0	0	0	0	0	0	0	0	0	0	0	Deep Convolutional Neural Network-Assisted Feature Extraction for Diagnostic Discrimination and Feature Visualization in Pancreatic Ductal Adenocarcinoma (PDAC) versus Autoimmune Pancreatitis (AIP)	Ziegelmayer S, Kaissis G, Harder F, Jungmann F, Müller T, Makowski M, Braren R.	Ziegelmayer S	2020	10.3390/jcm9124013
291	82	Y	Article	33796604	0	0	0	0	0	0	0	0	0	0	0	0	Computer-aided diagnosis of masses in breast computed tomography imaging: deep learning model with combined handcrafted and convolutional radiomic features	Caballo M, Hernandez AM, Lyu SH, Teuwen J, Mann RM, van Ginneken B, Boone JM, Sechopoulos I.	Caballo M	2021	10.1117/1.JMI.8.2.024501
292	193	N	Review	32090243	1	0	0	0	0	0	0	0	0	0	0	0	Artificial intelligence in medical imaging: A radiomic guide to precision phenotyping of cardiovascular disease	Oikonomou EK, Siddique M, Antoniades C.	Oikonomou EK	2020	10.1093/cvr/cvaa021
293	102	N	Review	33408053	1	0	0	0	0	0	0	0	0	0	0	0	Novel Liquid Biomarkers and Innovative Imaging for Kidney Cancer Diagnosis: What Can Be Implemented in Our Practice Today? A Systematic Review of the Literature	Campi R, Stewart GD, Staehler M, Dabestani S, Kuczyk MA, Shuch BM, Finelli A, Bex A, Ljungberg B, Capitanio U.	Campi R	2021	10.1016/j.euo.2020.12.011
294	226	Y	Article	30809047	0	0	0	0	0	0	0	0	0	0	0	0	Deep learning in head & neck cancer outcome prediction	Diamant A, Chatterjee A, Vallières M, Shenouda G, Seuntjens J.	Diamant A	2019	10.1038/s41598-019-39206-1
295	65	N	Article	34359696	0	0	1	0	0	0	0	0	0	0	0	0	Deep Learning Segmentation of Triple-Negative Breast Cancer (TNBC) Patient Derived Tumor Xenograft (PDX) and Sensitivity of Radiomic Pipeline to Tumor Probability Boundary	Dutta K, Roy S, Whitehead TD, Luo J, Jha AK, Li S, Quirk JD, Shoghi KI.	Dutta K	2021	10.3390/cancers13153795
296	204	N	Review	31698575	1	0	0	0	0	0	0	0	0	0	0	0	Convolutional neural networks for computer-aided detection or diagnosis in medical image analysis: An overview	Gao J, Jiang Q, Zhou B, Chen D.	Gao J	2019	10.3934/mbe.2019326
297	234	N	Review	30344618	1	0	0	0	0	0	0	0	0	0	0	0	Application of Radiomics and Decision Support Systems for Breast MR Differential Diagnosis	Tsougos I, Vamvakas A, Kappas C, Fezoulidis I, Vassiou K.	Tsougos I	2018	10.1155/2018/7417126
298	180	N	Review	32479253	1	0	0	0	0	0	0	0	0	0	0	0	Artificial intelligence (AI) in urology-Current use and future directions: An iTRUE study	Shah M, Naik N, Somani BK, Hameed BMZ.	Shah M	2020	10.5152/tud.2020.20117
299	58	Y	Article	34147593	0	0	0	0	0	0	0	0	0	0	0	0	Hybrid network with difference degree and attention mechanism combined with radiomics (H-DARnet) for MVI prediction in HCC	Gao F, Qiao K, Yan B, Wu M, Wang L, Chen J, Shi D.	Gao F	2021	10.1016/j.mri.2021.06.018
300	97	N	Article	33539966	0	0	0	1	0	0	0	0	0	0	0	0	Integrating Multiomics Information in Deep Learning Architectures for Joint Actuarial Outcome Prediction in Non-Small Cell Lung Cancer Patients After Radiation Therapy	Cui S, Ten Haken RK, El Naqa I.	Cui S	2021	10.1016/j.ijrobp.2021.01.042
301	76	N	Correction	34253726	1	0	0	0	0	0	0	0	0	0	0	0	Author Correction: Deep learning radiomics can predict axillary lymph node status in early-stage breast cancer	Zheng X, Yao Z, Huang Y, Yu Y, Wang Y, Liu Y, Mao R, Li F, Xiao Y, Wang Y, Hu Y, Yu J, Zhou J.	Zheng X	2021	10.1038/s41467-021-24605-8
302	69	N	Review	34312735	1	0	0	0	0	0	0	0	0	0	0	0	Development of artificial intelligence in epicardial and pericoronary adipose tissue imaging: a systematic review	Zhang L, Sun J, Jiang B, Wang L, Zhang Y, Xie X.	Zhang L	2021	10.1186/s41824-021-00107-0
303	80	N	Article	33819478	0	0	0	1	0	0	0	0	0	0	0	0	Diagnostic Accuracy and Failure Mode Analysis of a Deep Learning Algorithm for the Detection of Intracranial Hemorrhage	Voter AF, Meram E, Garrett JW, Yu JJ.	Voter AF	2021	10.1016/j.jacr.2021.03.005
304	101	N	Article	34041307	0	0	0	0	1	0	0	0	0	0	0	0	Pleomorphic carcinoma of the lung: Prognostic models of semantic, radiomics and combined features from CT and PET/CT in 85 patients	Kim C, Cho HH, Choi JY, Franks TJ, Han J, Choi Y, Lee SH, Park H, Lee KS.	Kim C	2021	10.1016/j.ejro.2021.100351
305	13	N	Letter	34841694	1	0	0	0	0	0	0	0	0	0	0	0	Novel deep learning radiomics model for preoperative evaluation of hepatocellular carcinoma differentiation based on computed tomography data	Ding Y, Ruan S, Wang Y, Shao J, Sun R, Tian W, Xiang N, Ge W, Zhang X, Su K, Xia J, Huang Q, Liu W, Sun Q, Dong H, Farias MCQ, Guo T, Krylov AS, Liang W, Xiao W, Bai X, Liang T.	Ding Y	2021	10.1002/ctm2.570
306	119	N	Review	32842944	1	0	0	0	0	0	0	0	0	0	0	0	Artificial Intelligence in Breast MRI Radiogenomics: Towards Accurate Prediction of Neoadjuvant Chemotherapy Responses	Yin XX, Jin Y, Gao M, Hadjiloucas S.	Yin XX	2021	10.2174/1573405616666200825161921
307	83	N	Article	33714900	0	0	0	0	0	1	0	0	0	0	0	0	Semi-supervised GAN-based Radiomics Model for Data Augmentation in Breast Ultrasound Mass Classification	Pang T, Wong JHD, Ng WL, Chan CS.	Pang T	2021	10.1016/j.cmpb.2021.106018
308	126	N	Article	33594323	0	0	0	0	1	0	0	0	0	0	0	generic features are used for 1D/time CNN model	A multi-omics-based serial deep learning approach to predict clinical outcomes of single-agent anti-PD-1/PD-L1 immunotherapy in advanced stage non-small-cell lung cancer	Yang Y, Yang J, Shen L, Chen J, Xia L, Ni B, Ge L, Wang Y, Lu S.	Yang Y	2021	0
309	140	N	Article	32417712	0	0	1	0	0	0	0	0	0	0	0	0	IDH1 mutation prediction using MR-based radiomics in glioblastoma: comparison between manual and fully automated deep learning-based approach of tumor segmentation	Choi Y, Nam Y, Lee YS, Kim J, Ahn KJ, Jang J, Shin NY, Kim BS, Jeon SS.	Choi Y	2020	10.1016/j.ejrad.2020.109031
310	70	N	Article	34300266	0	0	0	0	0	1	0	0	0	0	0	0	Impartially Validated Multiple Deep-Chain Models to Detect COVID-19 in Chest X-ray Using Latent Space Radiomics	Yousefi B, Kawakita S, Amini A, Akbari H, Advani SM, Akhloufi M, Maldague XPV, Ahadian S.	Yousefi B	2021	10.3390/jcm10143100
311	79	Y	Article	33839938	0	0	0	0	0	0	0	0	0	0	0	0	Using deep learning to predict microvascular invasion in hepatocellular carcinoma based on dynamic contrast-enhanced MRI combined with clinical parameters	Song D, Wang Y, Wang W, Wang Y, Cai J, Zhu K, Lv M, Gao Q, Zhou J, Fan J, Rao S, Wang M, Wang X.	Song D	2021	10.1007/s00432-021-03617-3
312	133	N	Article	33403013	0	0	0	0	0	0	0	0	1	0	0	0	A deep-learning-based prognostic nomogram integrating microscopic digital pathology and macroscopic magnetic resonance images in nasopharyngeal carcinoma: a multi-cohort study	Zhang F, Zhong LZ, Zhao X, Dong D, Yao JJ, Wang SY, Liu Y, Zhu D, Wang Y, Wang GJ, Wang YM, Li D, Wei J, Tian J, Shan H.	Zhang F	2020	10.1177/1758835920971416
313	167	N	Article	32823939	0	0	0	1	0	0	0	0	0	0	0	0	Multi-Parametric Deep Learning Model for Prediction of Overall Survival after Postoperative Concurrent Chemoradiotherapy in Glioblastoma Patients	Yoon HG, Cheon W, Jeong SW, Kim HS, Kim K, Nam H, Han Y, Lim DH.	Yoon HG	2020	10.3390/cancers12082284
314	44	N	Review	34565338	1	0	0	0	0	0	0	0	0	0	0	0	Artificial intelligence for pre-operative lymph node staging in colorectal cancer: a systematic review and meta-analysis	Bedrikovetski S, Dudi-Venkata NN, Kroon HM, Seow W, Vather R, Carneiro G, Moore JW, Sammour T.	Bedrikovetski S	2021	10.1186/s12885-021-08773-w
315	232	N	Correction	30420742	1	0	0	0	0	0	0	0	0	0	0	0	Author Correction: Deep Learning and Radiomics predict complete response after neo-adjuvant chemoradiation for locally advanced rectal cancer	Bibault JE, Giraud P, Housset M, Durdux C, Taieb J, Berger A, Coriat R, Chaussade S, Dousset B, Nordlinger B, Burgun A.	Bibault JE	2018	10.1038/s41598-018-35359-7
316	316	Y	Article	34892008	0	0	0	0	0	0	0	0	0	0	0	0	Improved Genotype-Guided Deep Radiomics Signatures for Recurrence Prediction of Non-Small Cell Lung Cancer	Aonpong P, Iwamoto Y, Han XH, Lin L, Chen YW.	Aonpong P	2021	10.1109/EMBC46164.2021.9630703
317	250	Y	Article	28490744	0	0	0	0	0	0	0	0	0	0	0	0	Precision Radiology: Predicting longevity using feature engineering and deep learning methods in a radiomics framework	Oakden-Rayner L, Carneiro G, Bessen T, Nascimento JC, Bradley AP, Palmer LJ.	Oakden-Rayner L	2017	10.1038/s41598-017-01931-w
318	148	N	Article	32278690	0	0	0	1	0	0	0	0	0	0	0	0	Preoperative Prediction of Ki-67 Status in Breast Cancer with Multiparametric MRI Using Transfer Learning	Liu W, Cheng Y, Liu Z, Liu C, Cattell R, Xie X, Wang Y, Yang X, Ye W, Liang C, Li J, Gao Y, Huang C, Liang C.	Liu W	2021	10.1016/j.acra.2020.02.006
319	5	N	Article	35186707	0	0	0	0	0	0	0	0	1	0	0	0	Identifying Prognostic Markers From Clinical, Radiomics, and Deep Learning Imaging Features for Gastric Cancer Survival Prediction	Hao D, Li Q, Feng QX, Qi L, Liu XS, Arefan D, Zhang YD, Wu S.	Hao D	2022	10.3389/fonc.2021.725889
320	173	N	Article	32642655	0	0	0	0	1	0	0	0	0	0	0	0	Conventional MRI radiomics in patients with suspected early- or pseudo-progression	Bani-Sadr A, Eker OF, Berner LP, Ameli R, Hermier M, Barritault M, Meyronet D, Guyotat J, Jouanneau E, Honnorat J, Ducray F, Berthezene Y.	Bani-Sadr A	2019	10.1093/noajnl/vdz019
321	87	N	Review	33685585	1	0	0	0	0	0	0	0	0	0	0	0	Artificial intelligence for the diagnosis of lymph node metastases in patients with abdominopelvic malignancy: A systematic review and meta-analysis	Bedrikovetski S, Dudi-Venkata NN, Maicas G, Kroon HM, Seow W, Carneiro G, Moore JW, Sammour T.	Bedrikovetski S	2021	10.1016/j.artmed.2021.102022
322	73	N	Review	34269532	1	0	0	0	0	0	0	0	0	0	0	0	Review of Statistical Methods for Evaluating the Performance of Survival or Other Time-to-Event Prediction Models (from Conventional to Deep Learning Approaches)	Park SY, Park JE, Kim H, Park SH.	Park SY	2021	10.3348/kjr.2021.0223
323	91	Y	Article	33638577	0	0	0	0	0	0	0	0	0	0	0	0	Multiparametric MRI-Based Radiomics Approaches for Preoperative Prediction of EGFR Mutation Status in Spinal Bone Metastases in Patients with Lung Adenocarcinoma	Jiang X, Ren M, Shuang X, Yang H, Shi D, Lai Q, Dong Y.	Jiang X	2021	10.1002/jmri.27579
324	189	N	Article	32174316	0	0	1	0	0	0	0	0	0	0	0	0	Deep learning-based segmentation of breast masses in dedicated breast CT imaging: Radiomic feature stability between radiologists and artificial intelligence	Caballo M, Pangallo DR, Mann RM, Sechopoulos I.	Caballo M	2020	10.1016/j.compbiomed.2020.103629
325	159	N	Article	31855844	0	0	0	0	0	0	0	0	1	0	0	0	Homological radiomics analysis for prognostic prediction in lung cancer patients	Ninomiya K, Arimura H.	Ninomiya K	2020	10.1016/j.ejmp.2019.11.026
326	151	N	Article	32143788	0	0	0	0	0	1	0	0	0	0	0	0	Multi-planar 3D breast segmentation in MRI via deep convolutional neural networks	Piantadosi G, Sansone M, Fusco R, Sansone C.	Piantadosi G	2020	10.1016/j.artmed.2019.101781
327	327	N	Article	31946670	0	0	0	0	0	0	0	1	0	0	0	Unclear what modality the 'traditional' method uses	Deep multi-modality collaborative learning for distant metastases predication in PET-CT soft-tissue sarcoma studies	Peng Y, Bi L, Guo Y, Feng D, Fulham M, Kim J.	Peng Y	2019	10.1109/EMBC.2019.8857666
328	159	N	Article	32961895	0	0	1	0	0	0	0	0	0	0	0	0	A Quality Control System for Automated Prostate Segmentation on T2-Weighted MRI	Sunoqrot MRS, Selnæs KM, Sandsmark E, Nketiah GA, Zavala-Romero O, Stoyanova R, Bathen TF, Elschot M.	Sunoqrot MRS	2020	10.3390/diagnostics10090714
329	329	N	Article	30440295	0	0	0	0	0	0	0	1	0	0	0	AUC is only graphically displayed	Predicting Lymph Node Metastasis in Head and Neck Cancer by Combining Many-objective Radiomics and 3-dimensioal Convolutional Neural Network through Evidential Reasoning	Zhou Z, Chen L, Sher D, Zhang Q, Shah J, Pham NL, Jiang S, Wang J.	Zhou Z	2018	10.1109/EMBC.2018.8513070
330	104	N	Review	34025068	1	0	0	0	0	0	0	0	0	0	0	0	Magnetic resonance imaging-based artificial intelligence model in rectal cancer	Wang PP, Deng CL, Wu B.	Wang PP	2021	10.3748/wjg.v27.i18.2122
331	57	N	Article	34422664	0	0	1	0	0	0	0	0	0	0	0	0	A Pipeline for Predicting the Treatment Response of Neoadjuvant Chemoradiotherapy for Locally Advanced Rectal Cancer Using Single MRI Modality: Combining Deep Segmentation Network and Radiomics Analysis Based on "Suspicious Region"	Pang X, Wang F, Zhang Q, Li Y, Huang R, Yin X, Fan X.	Pang X	2021	10.3389/fonc.2021.711747
332	134	N	Article	32540334	0	0	0	0	0	0	0	0	1	0	0	0	A deep learning risk prediction model for overall survival in patients with gastric cancer: A multicenter study	Zhang L, Dong D, Zhang W, Hao X, Fang M, Wang S, Li W, Liu Z, Wang R, Zhou J, Tian J.	Zhang L	2020	10.1016/j.radonc.2020.06.010
333	55	N	Article	34460569	0	0	1	0	0	0	0	0	0	0	0	0	Lung Segmentation on High-Resolution Computerized Tomography Images Using Deep Learning: A Preliminary Step for Radiomics Studies	Comelli A, Coronnello C, Dahiya N, Benfante V, Palmucci S, Basile A, Vancheri C, Russo G, Yezzi A, Stefano A.	Comelli A	2020	10.3390/jimaging6110125
334	334	N	Editorial	34825932	1	0	0	0	0	0	0	0	0	0	0	0	Artificial intelligence on MRI for molecular subtyping of diffuse gliomas: feature comparison, visualization, and correlation between radiomics and deep learning	Zhou Z.	Zhou Z	2022	10.1007/s00330-021-08400-z
335	4	N	Article	35233557	0	0	1	0	0	0	0	0	0	0	0	0	Distribution Atlas of COVID-19 Pneumonia on Computed Tomography: A Deep Learning Based Description	Huang S, Wang Y, Zhou Z, Yu Q, Yu Y, Yang Y, Ju S.	Huang S	2021	10.1007/s43657-021-00011-4
336	182	N	Article	30548601	0	0	0	0	0	0	0	0	1	0	0	0	Deep learning for patient-specific quality assurance: Identifying errors in radiotherapy delivery by radiomic analysis of gamma images with convolutional neural networks	Nyflot MJ, Thammasorn P, Wootton LS, Ford EC, Chaovalitwongse WA.	Nyflot MJ	2019	10.1002/mp.13338
337	246	Y	Article	28821822	0	0	0	0	0	0	0	0	0	0	0	0	Bladder Cancer Treatment Response Assessment in CT using Radiomics with Deep-Learning	Cha KH, Hadjiiski L, Chan HP, Weizer AZ, Alva A, Cohan RH, Caoili EM, Paramagul C, Samala RK.	Cha KH	2017	10.1038/s41598-017-09315-w
338	165	N	Review	32864782	1	0	0	0	0	0	0	0	0	0	0	0	AI-Enhanced Diagnosis of Challenging Lesions in Breast MRI: A Methodology and Application Primer	Meyer-Base A, Morra L, Tahmassebi A, Lobbes M, Meyer-Base U, Pinker K.	Meyer-Base A	2021	10.1002/jmri.27332
339	239	N	Article	29594181	0	0	0	0	0	0	0	0	0	1	0	0	Predicting malignant nodules by fusing deep features with classical radiomics features	Paul R, Hawkins SH, Schabath MB, Gillies RJ, Hall LO, Goldgof DB.	Paul R	2018	10.1117/1.JMI.5.1.011021
340	96	Y	Article	34079739	0	0	0	0	0	0	0	0	0	0	0	0	Identifying the histologic subtypes of non-small cell lung cancer with computed tomography imaging: a comparative study of capsule net, convolutional neural network, and radiomics	Liu H, Jiao Z, Han W, Jing B.	Liu H	2021	10.21037/qims-20-734
341	111	N	Review	33096167	1	0	0	0	0	0	0	0	0	0	0	0	A systematic review and meta-analysis of the prognostic value of radiomics based models in non-small cell lung cancer treated with curative radiotherapy	Kothari G, Korte J, Lehrer EJ, Zaorsky NG, Lazarakis S, Kron T, Hardcastle N, Siva S.	Kothari G	2021	10.1016/j.radonc.2020.10.023
342	64	N	Review	34367946	1	0	0	0	0	0	0	0	0	0	0	0	Artificial Intelligence in the Imaging of Gastric Cancer: Current Applications and Future Direction	Qin Y, Deng Y, Jiang H, Hu N, Song B.	Qin Y	2021	10.3389/fonc.2021.631686
343	160	Y	Article	32960673	0	0	0	0	0	0	0	0	0	0	0	0	A preoperative radiomics model for the identification of lymph node metastasis in patients with early-stage cervical squamous cell carcinoma	Yan L, Yao H, Long R, Wu L, Xia H, Li J, Liu Z, Liang C.	Yan L	2020	10.1259/bjr.20200358
344	58	N	Article	34422088	0	0	1	0	0	0	0	0	0	0	0	0	Radiomics Analysis Based on Automatic Image Segmentation of DCE-MRI for Predicting Triple-Negative and Nontriple-Negative Breast Cancer	Ma M, Gan L, Jiang Y, Qin N, Li C, Zhang Y, Wang X.	Ma M	2021	10.1155/2021/2140465
345	104	N	Review	33353269	1	0	0	0	0	0	0	0	0	0	0	0	[Application of artificial intelligence technology in the diagnosis and treatment of colorectal cancer]	Gao Y, Zhang XX, Li S, Lu Y.	Gao Y	2020	10.3760/cma.j.cn.441530-20200213-00054
346	142	Y	Article	32387813	0	0	0	0	0	0	0	0	0	0	0	0	A cross-modal 3D deep learning for accurate lymph node metastasis prediction in clinical stage T1 lung adenocarcinoma	Zhao X, Wang X, Xia W, Li Q, Zhou L, Li Q, Zhang R, Cai J, Jian J, Fan L, Wang W, Bai H, Li Z, Xiao Y, Tang Y, Gao X, Liu S.	Zhao X	2020	10.1016/j.lungcan.2020.04.014
347	156	N	Article	31900703	0	0	0	0	0	1	0	0	0	0	0	Dynamic Ultrasound	Accurate prediction of responses to transarterial chemoembolization for patients with hepatocellular carcinoma by using artificial intelligence in contrast-enhanced ultrasound	Liu D, Liu F, Xie X, Su L, Liu M, Xie X, Kuang M, Huang G, Wang Y, Zhou H, Wang K, Lin M, Tian J.	Liu D	2020	10.1007/s00330-019-06553-6
348	67	N	Article	34327180	0	0	0	1	0	0	0	0	0	0	0	0	Preoperative Prediction of Cytokeratin 19 Expression for Hepatocellular Carcinoma with Deep Learning Radiomics Based on Gadoxetic Acid-Enhanced Magnetic Resonance Imaging	Chen Y, Chen J, Zhang Y, Lin Z, Wang M, Huang L, Huang M, Tang M, Zhou X, Peng Z, Huang B, Feng ST.	Chen Y	2021	10.2147/JHC.S313879
349	87	N	Review	34178622	1	0	0	0	0	0	0	0	0	0	0	0	Articles That Use Artificial Intelligence for Ultrasound: A Reader's Guide	Kuang M, Hu HT, Li W, Chen SL, Lu XZ.	Kuang M	2021	10.3389/fonc.2021.631813
350	184	N	Editorial	32351888	1	0	0	0	0	0	0	0	0	0	0	0	Editorial: Magnetic Resonance Imaging for Radiation Therapy	Wen N, Cao Y, Cai J.	Wen N	2020	10.3389/fonc.2020.00483
351	106	N	Article	33976264	0	0	1	0	0	0	0	0	0	0	0	0	Radiomics-based neural network predicts recurrence patterns in glioblastoma using dynamic susceptibility contrast-enhanced MRI	Shim KY, Chung SW, Jeong JH, Hwang I, Park CK, Kim TM, Park SH, Won JK, Lee JH, Lee ST, Yoo RE, Kang KM, Yun TJ, Kim JH, Sohn CH, Choi KS, Choi SH.	Shim KY	2021	10.1038/s41598-021-89218-z
352	352	N	Editorial	32730831	1	0	0	0	0	0	0	0	0	0	0	0	Interpreting clinical significance of machine learning approaches and radiomics in radiation oncology trials	Boon IS, Yap MH, Au Yong TPT, Boon CS.	Boon IS	2020	10.1016/j.radonc.2020.07.042
353	9	N	Review	35070384	1	0	0	0	0	0	0	0	0	0	0	0	Artificial intelligence-assisted decision making for prognosis and drug efficacy prediction in lung cancer patients: a narrative review	Li J, Wu J, Zhao Z, Zhang Q, Shao J, Wang C, Qiu Z, Li W.	Li J	2021	10.21037/jtd-21-864
354	132	N	Review	32564769	1	0	0	0	0	0	0	0	0	0	0	0	Artificial Neural Networks in Cardiovascular Diseases and its Potential for Clinical Application in Molecular Imaging	Laudicella R, Comelli A, Stefano A, Szostek M, Crocè L, Vento A, Spataro A, Comis AD, La Torre F, Gaeta M, Baldari S, Alongi P.	Laudicella R	2021	10.2174/1874471013666200621191259
355	139	N	Review	33255668	1	0	0	0	0	0	0	0	0	0	0	0	From Early Morphometrics to Machine Learning-What Future for Cardiovascular Imaging of the Pulmonary Circulation?	Gopalan D, Gibbs JSR.	Gopalan D	2020	10.3390/diagnostics10121004
356	34	N	Review	34631834	1	0	0	0	0	0	0	0	0	0	0	0	Artificial Intelligence Based Multimodality Imaging: A New Frontier in Coronary Artery Disease Management	Maragna R, Giacari CM, Guglielmo M, Baggiano A, Fusini L, Guaricci AI, Rossi A, Rabbat M, Pontone G.	Maragna R	2021	10.3389/fcvm.2021.736223
357	135	N	Article	32526669	0	0	0	1	0	0	0	0	0	0	0	0	A CT-based deep learning model for predicting the nuclear grade of clear cell renal cell carcinoma	Lin F, Ma C, Xu J, Lei Y, Li Q, Lan Y, Sun M, Long W, Cui E.	Lin F	2020	10.1016/j.ejrad.2020.109079
358	173	N	Review	31203421	1	0	0	0	0	0	0	0	0	0	0	0	Why imaging data alone is not enough: AI-based integration of imaging, omics, and clinical data	Holzinger A, Haibe-Kains B, Jurisica I.	Holzinger A	2019	10.1007/s00259-019-04382-9
359	141	N	Article	33194680	0	0	0	1	0	0	0	0	0	0	0	0	A Deep Learning Model to Predict the Response to Neoadjuvant Chemoradiotherapy by the Pretreatment Apparent Diffusion Coefficient Images of Locally Advanced Rectal Cancer	Zhu HT, Zhang XY, Shi YJ, Li XT, Sun YS.	Zhu HT	2020	10.3389/fonc.2020.574337
360	15	N	Review	34834513	1	0	0	0	0	0	0	0	0	0	0	0	Quantitative Imaging Biomarkers in Age-Related Macular Degeneration and Diabetic Eye Disease: A Step Closer to Precision Medicine	Kalra G, Kar SS, Sevgi DD, Madabhushi A, Srivastava SK, Ehlers JP.	Kalra G	2021	10.3390/jpm11111161
361	79	N	Article	34229050	0	0	0	1	0	0	0	0	0	0	0	0	3D Deep Learning Model for the Pretreatment Evaluation of Treatment Response in Esophageal Carcinoma: A Prospective Study (ChiCTR2000039279)	Li X, Gao H, Zhu J, Huang Y, Zhu Y, Huang W, Li Z, Sun K, Liu Z, Tian J, Li B.	Li X	2021	10.1016/j.ijrobp.2021.06.033
362	362	N	Technical Note	32754723	1	0	0	0	0	0	0	0	0	0	0	0	The Cancer Imaging Phenomics Toolkit (CaPTk): Technical Overview	Pati S, Singh A, Rathore S, Gastounioti A, Bergman M, Ngo P, Ha SM, Bounias D, Minock J, Murphy G, Li H, Bhattarai A, Wolf A, Sridaran P, Kalarot R, Akbari H, Sotiras A, Thakur SP, Verma R, Shinohara RT, Yushkevich P, Fan Y, Kontos D, Davatzikos C, Bakas S.	Pati S	2020	10.1007/978-3-030-46643-5_38
363	18	N	Commentary	34801873	1	0	0	0	0	0	0	0	0	0	0	0	Enhancing the impact of Artificial Intelligence in Medicine: A joint AIFM-INFN Italian initiative for a dedicated cloud-based computing infrastructure	Retico A, Avanzo M, Boccali T, Bonacorsi D, Botta F, Cuttone G, Martelli B, Salomoni D, Spiga D, Trianni A, Stasi M, Iori M, Talamonti C.	Retico A	2021	10.1016/j.ejmp.2021.10.005
364	137	N	Article	32517533	0	0	0	1	0	0	0	0	0	0	0	0	Assessment of liver metastases radiomic feature reproducibility with deep-learning-based semi-automatic segmentation software	Wang L, Tan J, Ge Y, Tao X, Cui Z, Fei Z, Lu J, Zhang H, Pan Z.	Wang L	2021	10.1177/0284185120922822
365	42	Y	Article	34417848	0	0	0	0	0	0	0	0	0	0	0	0	Molecular subtyping of diffuse gliomas using magnetic resonance imaging: comparison and correlation between radiomics and deep learning	Li Y, Wei D, Liu X, Fan X, Wang K, Li S, Zhang Z, Ma K, Qian T, Jiang T, Zheng Y, Wang Y.	Li Y	2022	10.1007/s00330-021-08237-6
366	100	N	Article	33462763	0	0	0	1	0	0	0	0	0	0	0	0	Survival prediction of patients suffering from glioblastoma based on two-branch DenseNet using multi-channel features	Fu X, Chen C, Li D.	Fu X	2021	10.1007/s11548-021-02313-4
367	197	N	Article	32039021	0	0	0	0	0	0	0	0	0	1	0	0	Multiple Level CT Radiomics Features Preoperatively Predict Lymph Node Metastasis in Esophageal Cancer: A Multicentre Retrospective Study	Wu L, Yang X, Cao W, Zhao K, Li W, Ye W, Chen X, Zhou Z, Liu Z, Liang C.	Wu L	2020	10.3389/fonc.2019.01548
368	18	Y	Article	34862094	0	0	0	0	0	0	0	0	0	0	0	0	Deep learning radiomics based on contrast enhanced computed tomography predicts microvascular invasion and survival outcome in early stage hepatocellular carcinoma	Yang Y, Zhou Y, Zhou C, Ma X.	Yang Y	2022	10.1016/j.ejso.2021.11.120
369	7	Y	Article	35096605	0	0	0	0	0	0	0	0	0	0	0	0	Machine and Deep Learning Prediction Of Prostate Cancer Aggressiveness Using Multiparametric MRI	Bertelli E, Mercatelli L, Marzi C, Pachetti E, Baccini M, Barucci A, Colantonio S, Gherardini L, Lattavo L, Pascali MA, Agostini S, Miele V.	Bertelli E	2022	10.3389/fonc.2021.802964
370	82	N	Article	34206336	0	0	0	1	0	0	0	0	0	0	0	0	Discovering Digital Tumor Signatures-Using Latent Code Representations to Manipulate and Classify Liver Lesions	Kleesiek J, Kersjes B, Ueltzhöffer K, Murray JM, Rother C, Köthe U, Schlemmer HP.	Kleesiek J	2021	10.3390/cancers13133108
371	371	N	Article	30957936	0	0	1	0	0	0	0	0	0	0	0	0	Task-based assessment of a convolutional neural network for segmenting breast lesions for radiomic analysis	Spuhler KD, Ding J, Liu C, Sun J, Serrano-Sosa M, Moriarty M, Huang C.	Spuhler KD	2019	10.1002/mrm.27758
372	78	N	Article	33849811	0	0	0	1	0	0	0	0	0	0	0	0	Three-Dimensional Deep Noninvasive Radiomics for the Prediction of Disease Control in Patients With Metastatic Urothelial Carcinoma treated With Immunotherapy	Rundo F, Bersanelli M, Urzia V, Friedlaender A, Cantale O, Calcara G, Addeo A, Banna GL.	Rundo F	2021	10.1016/j.clgc.2021.03.012
373	30	Y	Article	34674280	0	0	0	0	0	0	0	0	0	0	0	0	IMAL-Net: Interpretable multi-task attention learning network for invasive lung adenocarcinoma screening in CT images	Wang J, Yuan C, Han C, Wen Y, Lu H, Liu C, She Y, Deng J, Li B, Qian D, Chen C.	Wang J	2021	10.1002/mp.15293
374	100	Y	Article	34049247	0	0	0	0	0	0	0	0	0	0	0	0	Integration of clinicopathologic identification and deep transferrable image feature representation improves predictions of lymph node metastasis in prostate cancer	Hou Y, Bao J, Song Y, Bao ML, Jiang KW, Zhang J, Yang G, Hu CH, Shi HB, Wang XM, Zhang YD.	Hou Y	2021	10.1016/j.ebiom.2021.103395
375	147	N	Review	33117695	1	0	0	0	0	0	0	0	0	0	0	0	The Role of 18F-FDG PET/CT in Guiding Precision Medicine for Invasive Bladder Carcinoma	Girard A, Vila Reyes H, Shaish H, Grellier JF, Dercle L, Salaün PY, Delcroix O, Rouanne M.	Girard A	2020	10.3389/fonc.2020.565086
376	57	N	Article	34171743	0	0	0	1	0	0	0	0	0	0	0	0	A deep-learning based artificial intelligence (AI) approach for differentiation of clear cell renal cell carcinoma from oncocytoma on multi-phasic MRI	Nikpanah M, Xu Z, Jin D, Farhadi F, Saboury B, Ball MW, Gautam R, Merino MJ, Wood BJ, Turkbey B, Jones EC, Linehan WM, Malayeri AA.	Nikpanah M	2021	10.1016/j.clinimag.2021.06.016
377	222	N	Article	30921550	0	0	0	0	1	0	0	0	0	0	0	0	Identification of the presence of ischaemic stroke lesions by means of texture analysis on brain magnetic resonance images	Ortiz-Ramón R, Valdés Hernández MDC, González-Castro V, Makin S, Armitage PA, Aribisala BS, Bastin ME, Deary IJ, Wardlaw JM, Moratal D.	Ortiz-Ramón R	2019	10.1016/j.compmedimag.2019.02.006
378	131	Y	Article	32594210	0	0	0	0	0	0	0	0	0	0	0	0	Solitary solid pulmonary nodules: a CT-based deep learning nomogram helps differentiate tuberculosis granulomas from lung adenocarcinomas	Feng B, Chen X, Chen Y, Lu S, Liu K, Li K, Liu Z, Hao Y, Li Z, Zhu Z, Yao N, Liang G, Zhang J, Long W, Liu X.	Feng B	2020	10.1007/s00330-020-07024-z
379	176	N	Article	31151901	0	0	0	1	0	0	0	0	0	0	0	0	Automated Identification of Optimal Portal Venous Phase Timing with Convolutional Neural Networks	Ma J, Dercle L, Lichtenstein P, Wang D, Chen A, Zhu J, Piessevaux H, Zhao J, Schwartz LH, Lu L, Zhao B.	Ma J	2020	10.1016/j.acra.2019.02.024
380	122	N	Review	32783560	1	0	0	0	0	0	0	0	0	0	0	0	Machine Learning in Radiomic Renal Mass Characterization: Fundamentals, Applications, Challenges, and Future Directions	Kocak B, Kus EA, Yardimci AH, Bektas CT, Kilickesmez O.	Kocak B	2020	10.2214/AJR.19.22608
381	228	N	Article	30705340	0	0	0	0	0	0	0	0	1	0	0	0	Multi-Channel 3D Deep Feature Learning for Survival Time Prediction of Brain Tumor Patients Using Multi-Modal Neuroimages	Nie D, Lu J, Zhang H, Adeli E, Wang J, Yu Z, Liu L, Wang Q, Wu J, Shen D.	Nie D	2019	10.1038/s41598-018-37387-9
382	45	N	Review	34539136	1	0	0	0	0	0	0	0	0	0	0	0	Application of artificial intelligence in preoperative imaging of hepatocellular carcinoma: Current status and future perspectives	Feng B, Ma XH, Wang S, Cai W, Liu XB, Zhao XM.	Feng B	2021	10.3748/wjg.v27.i32.5341
383	383	N	Article	32658721	0	0	0	1	0	0	0	0	0	0	0	0	Convolutional Neural Network ensembles for accurate lung nodule malignancy prediction 2 years in the future	Paul R, Schabath M, Gillies R, Hall L, Goldgof D.	Paul R	2020	10.1016/j.compbiomed.2020.103882
384	384	N	Review	34309893	1	0	0	0	0	0	0	0	0	0	0	0	A review in radiomics: Making personalized medicine a reality via routine imaging	Guiot J, Vaidyanathan A, Deprez L, Zerka F, Danthine D, Frix AN, Lambin P, Bottari F, Tsoutzidis N, Miraglio B, Walsh S, Vos W, Hustinx R, Ferreira M, Lovinfosse P, Leijenaar RTH.	Guiot J	2022	10.1002/med.21846
385	140	N	Study Protocol	33228567	1	0	0	0	0	0	0	0	0	0	0	0	SPectroscOpic prediction of bRain Tumours (SPORT): study protocol of a prospective imaging trial	Franco P, Würtemberger U, Dacca K, Hübschle I, Beck J, Schnell O, Mader I, Binder H, Urbach H, Heiland DH.	Franco P	2020	10.1186/s12880-020-00522-y
386	25	N	Article	34775000	0	0	0	0	0	0	0	0	1	0	0	0	Integration of Deep Learning Radiomics and Counts of Circulating Tumor Cells Improves Prediction of Outcomes of Early Stage NSCLC Patients Treated With Stereotactic Body Radiation Therapy	Jiao Z, Li H, Xiao Y, Dorsey J, Simone CB, Feigenberg S, Kao G, Fan Y.	Jiao Z	2022	10.1016/j.ijrobp.2021.11.006
387	54	N	Review	34243929	1	0	0	0	0	0	0	0	0	0	0	0	Artificial Intelligence in Imaging of Chronic Liver Diseases: Current Update and Future Perspectives	Sabottke CF, Spieler BM, Moawad AW, Elsayes KM.	Sabottke CF	2021	10.1016/j.mric.2021.05.011
388	388	N	Article	27610399	0	0	0	0	0	1	0	0	0	0	0	0	Digital mammographic tumor classification using transfer learning from deep convolutional neural networks	Huynh BQ, Li H, Giger ML.	Huynh BQ	2016	10.1117/1.JMI.3.3.034501
389	169	N	Review	31492401	1	0	0	0	0	0	0	0	0	0	0	0	Strengths, Weaknesses, Opportunities, and Threats Analysis of Artificial Intelligence and Machine Learning Applications in Radiology	Martín Noguerol T, Paulano-Godino F, Martín-Valdivia MT, Menias CO, Luna A.	Martín Noguerol T	2019	10.1016/j.jacr.2019.05.047
390	9	Y	Article	34887722	0	0	0	0	0	0	0	0	0	0	0	0	Stability of AI-Enabled Diagnosis of Parkinson's Disease: A Study Targeting Substantia Nigra in Quantitative Susceptibility Mapping Imaging	Xiao B, He N, Wang Q, Shi F, Cheng Z, Haacke EM, Yan F, Shen D.	Xiao B	2021	10.3389/fnins.2021.760975
391	63	N	Review	34013447	1	0	0	0	0	0	0	0	0	0	0	0	Artificial intelligence applied to musculoskeletal oncology: a systematic review	Li MD, Ahmed SR, Choy E, Lozano-Calderon SA, Kalpathy-Cramer J, Chang CY.	Li MD	2022	10.1007/s00256-021-03820-w
392	244	N	Article	29034482	0	0	0	1	0	0	0	0	0	0	0	0	Deep reinforcement learning for automated radiation adaptation in lung cancer	Tseng HH, Luo Y, Cui S, Chien JT, Ten Haken RK, Naqa IE.	Tseng HH	2017	10.1002/mp.12625
393	217	Y	Article	31074592	0	0	0	0	0	0	0	0	0	0	0	0	Toward automatic prediction of EGFR mutation status in pulmonary adenocarcinoma with 3D deep learning	Zhao W, Yang J, Ni B, Bi D, Sun Y, Xu M, Zhu X, Li C, Jin L, Gao P, Wang P, Hua Y, Li M.	Zhao W	2019	10.1002/cam4.2233
394	394	N	Article	34980331	0	0	0	0	0	1	0	0	0	0	0	0	[A Thyroid Ultrasound Image-based Artificial Intelligence Model for Diagnosis of Central Compartment Lymph Node Metastasis in Papillary Thyroid Carcinoma]	Li YY, Sun WX, Liao XD, Zhang MB, Xie F, Chen DH, Zhang Y, Luo YK.	Li YY	2021	10.3881/j.issn.1000-503X.13823
395	66	N	Article	33979753	0	0	0	0	1	0	0	0	0	0	0	0	Texture analysis based on U-Net neural network for intracranial hemorrhage identification predicts early enlargement	Liu Y, Fang Q, Jiang A, Meng Q, Pang G, Deng X.	Liu Y	2021	10.1016/j.cmpb.2021.106140
396	70	N	Article	33940534	0	0	1	0	0	0	0	0	0	0	0	0	Radiomics analysis on CT images for prediction of radiation-induced kidney damage by machine learning models	Amiri S, Akbarabadi M, Abdolali F, Nikoofar A, Esfahani AJ, Cheraghi S.	Amiri S	2021	10.1016/j.compbiomed.2021.104409
397	115	N	Article	33761371	0	0	0	1	0	0	0	0	0	0	0	0	Construction of a prognostic immune signature for lower grade glioma that can be recognized by MRI radiomics features to predict survival in LGG patients	Li ZZ, Liu PF, An TT, Yang HC, Zhang W, Wang JX.	Li ZZ	2021	10.1016/j.tranon.2021.101065
398	63	N	Review	34377988	1	0	0	0	0	0	0	0	0	0	0	0	Classification of true progression after radiotherapy of brain metastasis on MRI using artificial intelligence: a systematic review and meta-analysis	Kim HY, Cho SJ, Sunwoo L, Baik SH, Bae YJ, Choi BS, Jung C, Kim JH.	Kim HY	2021	10.1093/noajnl/vdab080
399	38	N	Article	34621146	0	0	0	0	0	1	0	0	0	0	0	0	Intelligent Dermatologist Tool for Classifying Multiple Skin Cancer Subtypes by Incorporating Manifold Radiomics Features Categories	Attallah O, Sharkas M.	Attallah O	2021	10.1155/2021/7192016
400	130	N	Review	32600633	1	0	0	0	0	0	0	0	0	0	0	0	Dual Energy Computed Tomography in Head and Neck Imaging: Pushing the Envelope	Sananmuang T, Agarwal M, Maleki F, Muthukrishnan N, Marquez JC, Chankowsky J, Forghani R.	Sananmuang T	2020	10.1016/j.nic.2020.04.003
401	136	N	Commentary	33323257	1	0	0	0	0	0	0	0	0	0	0	0	Handcrafted versus deep learning radiomics for prediction of cancer therapy response	Hosny A, Aerts HJ, Mak RH.	Hosny A	2019	10.1016/S2589-7500(19)30062-7
402	93	N	Review	34103987	1	0	0	0	0	0	0	0	0	0	0	0	MRI Evaluation of Complete Response of Locally Advanced Rectal Cancer After Neoadjuvant Therapy: Current Status and Future Trends	Xu Q, Xu Y, Sun H, Jiang T, Xie S, Ooi BY, Ding Y.	Xu Q	2021	10.2147/CMAR.S309252
403	403	N	Article	31205978	0	0	0	1	0	0	0	0	0	0	0	0	Neural network training for cross-protocol radiomic feature standardization in computed tomography	Andrearczyk V, Depeursinge A, Müller H.	Andrearczyk V	2019	10.1117/1.JMI.6.2.024008
404	202	N	Article	31924718	0	0	1	0	0	0	0	0	0	0	0	0	Projection Space Implementation of Deep Learning-Guided Low-Dose Brain PET Imaging Improves Performance over Implementation in Image Space	Sanaat A, Arabi H, Mainta I, Garibotto V, Zaidi H.	Sanaat A	2020	10.2967/jnumed.119.239327
405	174	N	Review	32560558	1	0	0	0	0	0	0	0	0	0	0	0	Automated Classification of Significant Prostate Cancer on MRI: A Systematic Review on the Performance of Machine Learning Applications	T JMC, Arif M, Niessen WJ, Schoots IG, Veenland JF.	T JMC	2020	10.3390/cancers12061606
406	45	N	Article	34412155	0	0	0	0	0	1	0	0	0	0	0	0	TN-USMA Net: Triple normalization-based gastrointestinal stromal tumors classification on multicenter EUS images with ultrasound-specific pretraining and meta attention	Liu C, Qiao M, Jiang F, Guo Y, Jin Z, Wang Y.	Liu C	2021	10.1002/mp.15172
407	127	N	Article	32634460	0	0	0	0	0	0	0	0	1	0	0	0	A deep learning MR-based radiomic nomogram may predict survival for nasopharyngeal carcinoma patients with stage T3N1M0	Zhong LZ, Fang XL, Dong D, Peng H, Fang MJ, Huang CL, He BX, Lin L, Ma J, Tang LL, Tian J.	Zhong LZ	2020	10.1016/j.radonc.2020.06.050
408	408	N	Article	33019208	0	0	0	1	0	0	0	0	0	0	0	0	A Preliminary Study of Predicting Effectiveness of Anti-VEGF Injection Using OCT Images Based on Deep Learning	Feng D, Chen X, Zhou Z, Liu H, Wang Y, Bai L, Zhang S, Mou X.	Feng D	2020	10.1109/EMBC44109.2020.9176743
409	40	Y	Article	34462986	0	0	0	0	0	0	0	0	0	0	0	0	Differentiating Benign from Malignant Renal Tumors Using T2- and Diffusion-Weighted Images: A Comparison of Deep Learning and Radiomics Models Versus Assessment from Radiologists	Xu Q, Zhu Q, Liu H, Chang L, Duan S, Dou W, Li S, Ye J.	Xu Q	2022	10.1002/jmri.27900
410	112	N	Article	33828982	0	0	0	0	0	1	0	0	0	0	0	0	Improving the Prediction of Benign or Malignant Breast Masses Using a Combination of Image Biomarkers and Clinical Parameters	Cui Y, Li Y, Xing D, Bai T, Dong J, Zhu J.	Cui Y	2021	10.3389/fonc.2021.629321
411	114	N	Review	33006425	1	0	0	0	0	0	0	0	0	0	0	0	Machine Learning in Meningioma MRI: Past to Present. A Narrative Review	Neromyliotis E, Kalamatianos T, Paschalis A, Komaitis S, Fountas KN, Kapsalaki EZ, Stranjalis G, Tsougos I.	Neromyliotis E	2022	10.1002/jmri.27378
412	99	N	Article	34068528	0	0	0	0	1	0	0	0	0	0	0	0	A Multiparametric MRI-Based Radiomics Analysis to Efficiently Classify Tumor Subregions of Glioblastoma: A Pilot Study in Machine Learning	Chiu FY, Le NQK, Chen CY.	Chiu FY	2021	10.3390/jcm10092030
413	1	N	Article	35330920	0	0	1	0	0	0	0	0	0	0	0	0	Segmenting Thoracic Cavities with Neoplastic Lesions: A Head-to-head Benchmark with Fully Convolutional Neural Networks	Li Z, Li R, Kiser KJ, Giancardo L, Zheng WJ.	Li Z	2021	10.1145/3459930.3469564
414	414	N	Article	31059768	0	0	0	0	0	0	0	1	0	0	0	0	Machine learning for prediction of chemoradiation therapy response in rectal cancer using pre-treatment and mid-radiation multi-parametric MRI	Shi L, Zhang Y, Nie K, Sun X, Niu T, Yue N, Kwong T, Chang P, Chow D, Chen JH, Su MY.	Shi L	2019	10.1016/j.mri.2019.05.003
415	249	N	Article	28566328	0	0	0	0	1	0	0	0	0	0	0	0	Somatic Mutations Drive Distinct Imaging Phenotypes in Lung Cancer	Rios Velazquez E, Parmar C, Liu Y, Coroller TP, Cruz G, Stringfield O, Ye Z, Makrigiorgos M, Fennessy F, Mak RH, Gillies R, Quackenbush J, Aerts HJWL.	Rios Velazquez E	2017	10.1158/0008-5472.CAN-17-0122
416	35	N	Article	34654965	0	0	0	0	0	1	0	0	0	0	0	0	Deep learning radiomics of ultrasonography can predict response to neoadjuvant chemotherapy in breast cancer at an early stage of treatment: a prospective study	Gu J, Tong T, He C, Xu M, Yang X, Tian J, Jiang T, Wang K.	Gu J	2022	10.1007/s00330-021-08293-y
417	111	N	Article	33849483	0	0	0	1	0	0	0	0	0	0	0	0	Automated detection and segmentation of thoracic lymph nodes from CT using 3D foveal fully convolutional neural networks	Iuga AI, Carolus H, Höink AJ, Brosch T, Klinder T, Maintz D, Persigehl T, Baeßler B, Püsken M.	Iuga AI	2021	10.1186/s12880-021-00599-z
418	185	N	Article	32322196	0	0	1	0	0	0	0	0	0	0	0	0	Brain Tumor Segmentation Using an Ensemble of 3D U-Nets and Overall Survival Prediction Using Radiomic Features	Feng X, Tustison NJ, Patel SH, Meyer CH.	Feng X	2020	10.3389/fncom.2020.00025
419	97	N	Review	34073627	1	0	0	0	0	0	0	0	0	0	0	0	Artificial Intelligence Based Algorithms for Prostate Cancer Classification and Detection on Magnetic Resonance Imaging: A Narrative Review	Twilt JJ, van Leeuwen KG, Huisman HJ, Fütterer JJ, de Rooij M.	Twilt JJ	2021	10.3390/diagnostics11060959
420	161	N	Article	32957650	0	0	0	1	0	0	0	0	0	0	0	Commercial network with no description	Analysis of Bone Scans in Various Tumor Entities Using a Deep-Learning-Based Artificial Neural Network Algorithm-Evaluation of Diagnostic Performance	Wuestemann J, Hupfeld S, Kupitz D, Genseke P, Schenke S, Pech M, Kreissl MC, Grosser OS.	Wuestemann J	2020	10.3390/cancers12092654
421	17	N	Review	34862154	1	0	0	0	0	0	0	0	0	0	0	0	The value of data and its applicability in the Health Sector	Herrero González A.	Herrero González A	2022	10.1016/j.remnie.2021.11.002
422	13	N	Article	34968471	0	0	0	1	0	0	0	0	0	0	0	0	Deep learning radiomics model related with genomics phenotypes for lymph node metastasis prediction in colorectal cancer	Zhao J, Wang H, Zhang Y, Wang R, Liu Q, Li J, Li X, Huang H, Zhang J, Zeng Z, Zhang J, Yi Z, Zeng F.	Zhao J	2022	10.1016/j.radonc.2021.12.031
423	36	N	Article	34651229	0	0	0	1	0	0	0	0	0	0	0	0	Deep learning radiomics of dual-energy computed tomography for predicting lymph node metastases of pancreatic ductal adenocarcinoma	An C, Li D, Li S, Li W, Tong T, Liu L, Jiang D, Jiang L, Ruan G, Hai N, Fu Y, Wang K, Zhuo S, Tian J.	An C	2022	10.1007/s00259-021-05573-z
424	424	N	Review	30885330	1	0	0	0	0	0	0	0	0	0	0	0	Imaging in pleural mesothelioma: A review of the 14th International Conference of the International Mesothelioma Interest Group	Armato SG 3rd, Francis RJ, Katz SI, Ak G, Opitz I, Gudmundsson E, Blyth KG, Gupta A.	Armato SG 3rd	2019	10.1016/j.lungcan.2018.11.033
425	195	N	Article	32042789	0	0	0	0	1	0	0	0	0	0	0	0	Use of radiomic features and support vector machine to distinguish Parkinson's disease cases from normal controls	Wu Y, Jiang JH, Chen L, Lu JY, Ge JJ, Liu FT, Yu JT, Lin W, Zuo CT, Wang J.	Wu Y	2019	10.21037/atm.2019.11.26
426	209	N	Article	31544368	0	0	1	0	0	0	0	0	0	0	0	0	Deep Learning Algorithm for Reducing CT Slice Thickness: Effect on Reproducibility of Radiomic Features in Lung Cancer	Park S, Lee SM, Do KH, Lee JG, Bae W, Park H, Jung KH, Seo JB.	Park S	2019	10.3348/kjr.2019.0212
427	176	N	Article	32548296	0	0	0	0	0	0	0	0	0	1	0	0	Intraobserver Variability in Bladder Cancer Treatment Response Assessment With and Without Computerized Decision Support	Hadjiiski LM, Cha KH, Cohan RH, Chan HP, Caoili EM, Davenport MS, Samala RK, Weizer AZ, Alva A, Kirova-Nedyalkova G, Shampain K, Meyer N, Barkmeier D, Woolen SA, Shankar PR, Francis IR, Palmbos PL.	Hadjiiski LM	2020	10.18383/j.tom.2020.00013
428	428	N	Article	30692072	0	0	0	0	0	0	0	0	0	0	1	Article in Chinese	[Establishment of a deep feature-based classification model for distinguishing benign and malignant breast tumors on full-filed digital mammography]	Liang C, Li M, Bian Z, Lv W, Zeng D, Ma J.	Liang C	2019	10.12122/j.issn.1673-4254.2019.01.14
429	23	Y	Article	34817635	0	0	0	0	0	0	0	0	0	0	0	0	Computed tomography-based deep-learning prediction of induction chemotherapy treatment response in locally advanced nasopharyngeal carcinoma	Yang Y, Wang M, Qiu K, Wang Y, Ma X.	Yang Y	2022	10.1007/s00066-021-01874-2
430	41	Y	Article	34448928	0	0	0	0	0	0	0	0	0	0	0	0	Deep learning radiomic nomogram to predict recurrence in soft tissue sarcoma: a multi-institutional study	Liu S, Sun W, Yang S, Duan L, Huang C, Xu J, Hou F, Hao D, Yu T, Wang H.	Liu S	2022	10.1007/s00330-021-08221-0
431	98	N	Article	35784397	0	0	1	0	0	0	0	0	0	0	0	0	Assessing reproducibility in Magnetic Resonance (MR) Radiomics features between Deep-Learning segmented and Expert Manual segmented data and evaluating their diagnostic performance in Pregnant Women with suspected Placenta Accreta Spectrum (PAS)	Xi Y, Shahedi M, Do QN, Dormer J, Lewis MA, Fei B, Spong CY, Madhuranthakam AJ, Twickler DM.	Xi Y	2021	10.1117/12.2581467
432	55	N	Article	34218292	0	0	0	0	1	0	0	0	0	0	0	0	MRI radiomic features-based machine learning approach to classify ischemic stroke onset time	Zhang YQ, Liu AF, Man FY, Zhang YY, Li C, Liu YE, Zhou J, Zhang AP, Zhang YD, Lv J, Jiang WJ.	Zhang YQ	2022	10.1007/s00415-021-10638-y
433	221	N	Article	30956687	0	0	0	0	1	0	0	0	0	0	0	0	Radiomics: a novel feature extraction method for brain neuron degeneration disease using (18)F-FDG PET imaging and its implementation for Alzheimer's disease and mild cognitive impairment	Li Y, Jiang J, Lu J, Jiang J, Zhang H, Zuo C.	Li Y	2019	10.1177/1756286419838682
434	434	N	Review	35005333	1	0	0	0	0	0	0	0	0	0	0	0	Use of Artificial Intelligence in Non-Oncologic Interventional Radiology: Current State and Future Directions	Malpani R, Petty CW, Bhatt N, Staib LH, Chapiro J.	Malpani R	2021	10.1055/s-0041-1726300
435	178	Y	Article	32487083	0	0	0	0	0	0	0	0	0	0	0	0	Noninvasive KRAS mutation estimation in colorectal cancer using a deep learning method based on CT imaging	He K, Liu X, Li M, Li X, Yang H, Zhang H.	He K	2020	10.1186/s12880-020-00457-4
436	28	N	Review	34704213	1	0	0	0	0	0	0	0	0	0	0	0	Radiomics in breast MRI: current progress toward clinical application in the era of artificial intelligence	Satake H, Ishigaki S, Ito R, Naganawa S.	Satake H	2022	10.1007/s11547-021-01423-y
437	143	N	Article	32374045	0	0	0	0	1	0	0	0	0	0	0	0	Predicting MGMT Promoter Methylation of Glioblastoma from Dynamic Susceptibility Contrast Perfusion: A Radiomic Approach	Crisi G, Filice S.	Crisi G	2020	10.1111/jon.12724
438	122	N	Article	33670596	0	0	1	0	0	0	0	0	0	0	0	0	Imaging-Based Staging of Hepatic Fibrosis in Patients with Hepatitis B: A Dynamic Radiomics Model Based on Gd-EOB-DTPA-Enhanced MRI	Zheng R, Shi C, Wang C, Shi N, Qiu T, Chen W, Shi Y, Wang H.	Zheng R	2021	10.3390/biom11020307
439	22	N	Review	34839380	1	0	0	0	0	0	0	0	0	0	0	0	Application of artificial intelligence and radiomics in pituitary neuroendocrine and sellar tumors: a quantitative and qualitative synthesis	Koong K, Preda V, Jian A, Liquet-Weiland B, Di Ieva A.	Koong K	2022	10.1007/s00234-021-02845-1
440	171	N	Article	32678261	0	0	1	0	0	0	0	0	0	0	0	0	A fully automated artificial intelligence method for non-invasive, imaging-based identification of genetic alterations in glioblastomas	Calabrese E, Villanueva-Meyer JE, Cha S.	Calabrese E	2020	10.1038/s41598-020-68857-8
441	98	N	Review	34069307	1	0	0	0	0	0	0	0	0	0	0	0	Artificial Intelligence Applications to Improve the Treatment of Locally Advanced Non-Small Cell Lung Cancers	Hope A, Verduin M, Dilling TJ, Choudhury A, Fijten R, Wee L, Aerts HJ, El Naqa I, Mitchell R, Vooijs M, Dekker A, de Ruysscher D, Traverso A.	Hope A	2021	10.3390/cancers13102382
442	2	N	Article	35308983	0	0	0	1	0	0	0	0	0	0	0	0	Cross-Vendor CT Image Data Harmonization Using CVH-CT	Selim M, Zhang J, Fei B, Zhang GQ, Ge GY, Chen J.	Selim M	2022	0
443	53	N	Review	34460760	1	0	0	0	0	0	0	0	0	0	0	0	The Constantly Evolving Role of Medical Image Processing in Oncology: From Traditional Medical Image Processing to Imaging Biomarkers and Radiomics	Marias K.	Marias K	2021	10.3390/jimaging7080124
444	26	N	Review	34763965	1	0	0	0	0	0	0	0	0	0	0	0	Radiomics for Predicting Lung Cancer Outcomes Following Radiotherapy: A Systematic Review	Walls GM, Osman SOS, Brown KH, Butterworth KT, Hanna GG, Hounsell AR, McGarry CK, Leijenaar RTH, Lambin P, Cole AJ, Jain S.	Walls GM	2022	10.1016/j.clon.2021.10.006
445	158	N	Article	32963300	0	0	0	0	0	1	0	0	0	0	0	0	Prediction of age-related macular degeneration disease using a sequential deep learning approach on longitudinal SD-OCT imaging biomarkers	Banerjee I, de Sisternes L, Hallak JA, Leng T, Osborne A, Rosenfeld PJ, Gregori G, Durbin M, Rubin D.	Banerjee I	2020	10.1038/s41598-020-72359-y
446	11	N	Article	34998514	0	0	0	1	0	0	0	0	0	0	0	0	Training radiomics-based CNNs for clinical outcome prediction: Challenges, strategies and findings	Pang S, Field M, Dowling J, Vinod S, Holloway L, Sowmya A.	Pang S	2022	10.1016/j.artmed.2021.102230
447	175	N	Article	32548574	0	0	0	0	1	0	0	0	0	0	0	0	Prediction of prognostic risk factors in hepatocellular carcinoma with transarterial chemoembolization using multi-modal multi-task deep learning	Liu QP, Xu X, Zhu FP, Zhang YD, Liu XS.	Liu QP	2020	10.1016/j.eclinm.2020.100379
448	223	N	Article	30881480	0	0	1	0	0	0	0	0	0	0	0	0	The Effect of CT Scan Parameters on the Measurement of CT Radiomic Features: A Lung Nodule Phantom Study	Kim YJ, Lee HJ, Kim KG, Lee SH.	Kim YJ	2019	10.1155/2019/8790694
449	106	N	Review	33290844	1	0	0	0	0	0	0	0	0	0	0	0	Integrated imaging and molecular analysis to decipher tumor microenvironment in the era of immunotherapy	Wu J, Mayer AT, Li R.	Wu J	2022	10.1016/j.semcancer.2020.12.005
450	248	N	Article	28681390	0	0	0	1	0	0	0	0	0	0	0	0	A deep feature fusion methodology for breast cancer diagnosis demonstrated on three imaging modality datasets	Antropova N, Huynh BQ, Giger ML.	Antropova N	2017	10.1002/mp.12453
451	224	Y	Article	30870733	0	0	0	0	0	0	0	0	0	0	0	0	Predictive markers for Parkinson's disease using deep neural nets on neuromelanin sensitive MRI	Shinde S, Prasad S, Saboo Y, Kaushick R, Saini J, Pal PK, Ingalhalikar M.	Shinde S	2019	10.1016/j.nicl.2019.101748
452	8	N	Article	35087761	0	0	0	1	0	0	0	0	0	0	0	0	A Transfer Learning Radiomics Nomogram for Preoperative Prediction of Borrmann Type IV Gastric Cancer From Primary Gastric Lymphoma	Feng B, Huang L, Liu Y, Chen Y, Zhou H, Yu T, Xue H, Chen Q, Zhou T, Kuang Q, Yang Z, Chen X, Chen X, Peng Z, Long W.	Feng B	2022	10.3389/fonc.2021.802205
453	20	N	Review	34852935	1	0	0	0	0	0	0	0	0	0	0	0	MRI radiogenomics for intelligent diagnosis of breast tumors and accurate prediction of neoadjuvant chemotherapy responses-a review	Yin XX, Hadjiloucas S, Zhang Y, Tian Z.	Yin XX	2022	10.1016/j.cmpb.2021.106510
454	37	N	Article	34636931	0	0	0	1	0	0	0	0	0	0	0	0	CT classification model of pancreatic serous cystic neoplasms and mucinous cystic neoplasms based on a deep neural network	Yang R, Chen Y, Sa G, Li K, Hu H, Zhou J, Guan Q, Chen F.	Yang R	2022	10.1007/s00261-021-03230-5
455	134	N	Article	33344471	0	0	0	1	0	0	0	0	0	0	0	0	COVID-19 Chest Computed Tomography to Stratify Severity and Disease Extension by Artificial Neural Network Computer-Aided Diagnosis	Carvalho ARS, Guimarães A, Werberich GM, de Castro SN, Pinto JSF, Schmitt WR, França M, Bozza FA, Guimarães BLDS, Zin WA, Rodrigues RS.	Carvalho ARS	2020	10.3389/fmed.2020.577609
456	105	N	Correction	33996613	1	0	0	0	0	0	0	0	0	0	0	0	Erratum: Improving the Prediction of Benign or Malignant Breast Masses Using a Combination of Image Biomarkers and Clinical Parameters	Frontiers Production Office.	Frontiers Production Office	2021	10.3389/fonc.2021.694094
457	15	N	Article	34890936	0	0	1	0	0	0	0	0	0	0	0	0	Radiomics features based on automatic segmented MRI images: Prognostic biomarkers for triple-negative breast cancer treated with neoadjuvant chemotherapy	Ma M, Gan L, Liu Y, Jiang Y, Xin L, Liu Y, Qin N, Cheng Y, Liu Q, Xu L, Zhang Y, Wang X, Zhang X, Ye J, Wang X.	Ma M	2022	10.1016/j.ejrad.2021.110095
458	3	N	Article	35308939	0	0	0	0	0	1	0	0	0	0	0	0	Using Radiomics as Prior Knowledge for Thorax Disease Classification and Localization in Chest X-rays	Han Y, Chen C, Tang L, Lin M, Jaiswal A, Wang S, Tewfik A, Shih G, Ding Y, Peng Y.	Han Y	2022	0
459	172	N	Article	31227879	0	0	0	1	0	0	0	0	0	0	0	0	Deep Learning-based Image Conversion of CT Reconstruction Kernels Improves Radiomics Reproducibility for Pulmonary Nodules or Masses	Choe J, Lee SM, Do KH, Lee G, Lee JG, Lee SM, Seo JB.	Choe J	2019	10.1148/radiol.2019181960
460	205	N	Review	31629672	1	0	0	0	0	0	0	0	0	0	0	0	Deep lessons learned: Radiology, oncology, pathology, and computer science experts unite around artificial intelligence to strive for earlier pancreatic cancer diagnosis	Weisberg EM, Chu LC, Park S, Yuille AL, Kinzler KW, Vogelstein B, Fishman EK.	Weisberg EM	2020	10.1016/j.diii.2019.09.002
461	236	N	Commentary	30131304	1	0	0	0	0	0	0	0	0	0	0	0	Challenges and Technological Trends Toward Improved Medical Imaging-based Predictive Data-mining	Zaritsky A.	Zaritsky A	2018	10.1016/j.ebiom.2018.08.017
462	19	Y	Article	34861045	0	0	0	0	0	0	0	0	0	0	0	0	Intratumoral analysis of digital breast tomosynthesis for predicting the Ki-67 level in breast cancer: A multi-center radiomics study	Jiang T, Jiang W, Chang S, Wang H, Niu S, Yue Z, Yang H, Wang X, Zhao N, Fang S, Luo Y, Jiang X.	Jiang T	2022	10.1002/mp.15392
463	185	N	Review	30248184	1	0	0	0	0	0	0	0	0	0	0	0	Opportunities and challenges to utilization of quantitative imaging: Report of the AAPM practical big data workshop	Mackie TR, Jackson EF, Giger M.	Mackie TR	2018	10.1002/mp.13135
464	10	N	Article	35069413	0	0	0	0	1	0	0	0	0	0	0	0	A Preoperative MRI-Based Radiomics-Clinicopathological Classifier to Predict the Recurrence of Pituitary Macroadenoma Within 5 Years	Zhang Y, Luo Y, Kong X, Wan T, Long Y, Ma J.	Zhang Y	2022	10.3389/fneur.2021.780628
465	48	N	Review	34346083	1	0	0	0	0	0	0	0	0	0	0	0	Association predictions of genomics, proteinomics, transcriptomics, microbiome, metabolomics, pathomics, radiomics, drug, symptoms, environment factor, and disease networks: A comprehensive approach	Pan Y, Lei X, Zhang Y.	Pan Y	2022	10.1002/med.21847
466	49	N	Review	34331487	1	0	0	0	0	0	0	0	0	0	0	0	Emerging Techniques in Cardiac Magnetic Resonance Imaging	Guo R, Weingärtner S, Šiurytė P, T Stoeck C, Füetterer M, E Campbell-Washburn A, Suinesiaputra A, Jerosch-Herold M, Nezafat R.	Guo R	2022	10.1002/jmri.27848
467	68	N	Review	33973553	1	0	0	0	0	0	0	0	0	0	0	0	Risk stratification of indeterminate pulmonary nodules	Paez R, Kammer MN, Massion P.	Paez R	2021	10.1097/MCP.0000000000000780
468	71	N	Review	33939542	1	0	0	0	0	0	0	0	0	0	0	0	Breast MRI for Evaluation of Response to Neoadjuvant Therapy	Reig B, Lewin AA, Du L, Heacock L, Toth HK, Heller SL, Gao Y, Moy L.	Reig B	2021	10.1148/rg.2021200134
469	110	N	Review	33920423	1	0	0	0	0	0	0	0	0	0	0	0	The Future of Cancer Diagnosis, Treatment and Surveillance: A Systemic Review on Immunotherapy and Immuno-PET Radiotracers	Liberini V, Laudicella R, Capozza M, Huellner MW, Burger IA, Baldari S, Terreno E, Deandreis D.	Liberini V	2021	10.3390/molecules26082201
470	179	N	Review	30963275	1	0	0	0	0	0	0	0	0	0	0	0	Image-based biomarkers for solid tumor quantification	Savadjiev P, Chong J, Dohan A, Agnus V, Forghani R, Reinhold C, Gallix B.	Savadjiev P	2019	10.1007/s00330-019-06169-w
471	85	N	Review	34191197	1	0	0	0	0	0	0	0	0	0	0	0	Artificial intelligence and hybrid imaging: the best match for personalized medicine in oncology	Sollini M, Bartoli F, Marciano A, Zanca R, Slart RHJA, Erba PA.	Sollini M	2020	10.1186/s41824-020-00094-8
472	472	N	Article	33245059	0	0	1	0	0	0	0	0	0	0	0	0	Intensity non-uniformity correction in MR imaging using residual cycle generative adversarial network	Dai X, Lei Y, Liu Y, Wang T, Ren L, Curran WJ, Patel P, Liu T, Yang X.	Dai X	2020	10.1088/1361-6560/abb31f
473	473	N	Article	30424999	0	0	0	0	0	0	0	0	0	1	0	0	Diagnostic Accuracy of CT for Prediction of Bladder Cancer Treatment Response with and without Computerized Decision Support	Cha KH, Hadjiiski LM, Cohan RH, Chan HP, Caoili EM, Davenport MS, Samala RK, Weizer AZ, Alva A, Kirova-Nedyalkova G, Shampain K, Meyer N, Barkmeier D, Woolen S, Shankar PR, Francis IR, Palmbos P.	Cha KH	2019	10.1016/j.acra.2018.10.010
474	68	Y	Article	34320986	0	0	0	0	0	0	0	0	0	0	0	0	Classification of microcalcification clusters in digital breast tomosynthesis using ensemble convolutional neural network	Xiao B, Sun H, Meng Y, Peng Y, Yang X, Chen S, Yan Z, Zheng J.	Xiao B	2021	10.1186/s12938-021-00908-1
475	135	N	Article	33331920	0	0	0	0	0	0	0	1	0	0	0	0	Development and Validation of a Machine Learning Model to Explore Tyrosine Kinase Inhibitor Response in Patients With Stage IV EGFR Variant-Positive Non-Small Cell Lung Cancer	Song J, Wang L, Ng NN, Zhao M, Shi J, Wu N, Li W, Liu Z, Yeom KW, Tian J.	Song J	2020	10.1001/jamanetworkopen.2020.30442
476	163	N	Article	32938394	0	0	0	0	1	0	0	0	0	0	0	0	Liver imaging features by convolutional neural network to predict the metachronous liver metastasis in stage I-III colorectal cancer patients based on preoperative abdominal CT scan	Lee S, Choe EK, Kim SY, Kim HS, Park KJ, Kim D.	Lee S	2020	10.1186/s12859-020-03686-0
477	150	N	Article	33081700	0	0	1	0	0	0	0	0	0	0	0	0	A model based on CT radiomic features for predicting RT-PCR becoming negative in coronavirus disease 2019 (COVID-19) patients	Cai Q, Du SY, Gao S, Huang GL, Zhang Z, Li S, Wang X, Li PL, Lv P, Hou G, Zhang LN.	Cai Q	2020	10.1186/s12880-020-00521-z
478	3	N	Review	35004312	1	0	0	0	0	0	0	0	0	0	0	0	Trends in Development of Novel Machine Learning Methods for the Identification of Gliomas in Datasets That Include Non-Glioma Images: A Systematic Review	Subramanian H, Dey R, Brim WR, Tillmanns N, Cassinelli Petersen G, Brackett A, Mahajan A, Johnson M, Malhotra A, Aboian M.	Subramanian H	2021	10.3389/fonc.2021.788819
479	93	N	Article	33595105	0	0	1	0	0	0	0	0	0	0	0	0	Two-stage deep learning model for fully automated pancreas segmentation on computed tomography: Comparison with intra-reader and inter-reader reliability at full and reduced radiation dose on an external dataset	Panda A, Korfiatis P, Suman G, Garg SK, Polley EC, Singh DP, Chari ST, Goenka AH.	Panda A	2021	10.1002/mp.14782
